# Supplementary material for: Evaluation of accuracy and performance of self-reported HIV and antiretroviral therapy status in the Nigeria AIDS Indicator and Impact Survey (2018)
Source: PLoS One. 2022 Aug 29;17(8):e0273748. doi: 10.1371/journal.pone.0273748 (PMC9423665; doi:10.1371/journal.pone.0273748)
Supplement: S1 Data — (CSV) [file pone.0273748.s001.csv]

ahtype	ind_id	age	gender	intwgt	bdwght	varstrat	varunit	final_hiv_status	education	known_hiv_status	aware	wealthquintile	age15_24	age15_49	age15_64	artselfreported	awareonart	agegr0	bt_status	arvatv	arvefv	arvlpv	arvnvp	arvstatus
2	30101	20	2	578.6304861	663.1464831	11	3	2	1	3		1	1	1	1			5	1
2	30301	28	2	464.7654161	531.5906475	11	3	2	1	3		1	2	1	1			6	1
2	30402	60	2	446.2508679	513.1008185	11	3	2	1	3		1	2	2	1			13	1
2	30403	30	2	484.9891988	556.3663297	11	3	2	1	3		1	2	1	1			7	1
2	30501	18	1	733.9715948	765.5796751	11	3	2	2	3		1	1	1	1			4	1
2	30502	16	2	617.735918	709.2573168	11	3	2	1	3		1	1	1	1			4	1
2	30601	30	1	652.0767928	680.672054	11	3	2	2	3		1	2	1	1			7	1
2	30602	22	2	578.6304861	624.8420435	11	3	2	1	3		1	1	1	1			5	1
2	30701	50	1	506.3833877	528.7256798	11	3	2	2	3		1	2	2	1			11	1
2	30702	35	2	487.026332	556.8290934	11	3	2	1	3		1	2	1	1			8	1
2	30703	18	1	733.9715948	809.7220801	11	3	2	2	3		1	1	1	1			4	1
2	30801	48	1	546.3897697	568.1656603	11	3	2	2	3		1	2	1	1			10	1
2	30802	35	2	476.7727989	513.6197543	11	3	2	1	3		1	2	1	1			8	1
2	30803	30	2	474.7785541	513.1929005	11	3	2	1	3		1	2	1	1			7	1
2	30901	22	2	578.6304861	663.1464831	11	3	2	1	3		1	1	1	1			5	1
2	31001	30	2	484.9891988	556.3663297	11	3	2	1	3		1	2	1	1			7	1
2	31101	20	2	578.6304861	663.1464831	11	3	2	1	3		1	1	1	1			5	1
2	31201	55	1	527.5392859	552.2188038	11	3	2	5	3		1	2	2	1			12	1
2	31202	40	2	493.1216142	519.4975441	11	3	2	1	3		1	2	1	1			9	1
2	31203	35	2	487.026332	524.6657224	11	3	2	1	3		1	2	1	1			8	1
2	31301	25	2	464.7654161	511.3361951	11	3	2	1	3		1	2	1	1			6	1
2	31401	25	1	668.8771076	698.924827	11	3	2	5	3		1	2	1	1			6	1
2	31402	20	2	578.6304861	663.1464831	11	3	2	1	3		1	1	1	1			5	1
2	31501	49	1	546.3897697	568.1656603	11	3	2	2	3		2	2	1	1			10	1
2	31502	40	2	506.8487622	533.9589254	11	3	2	1	3		2	2	1	1			9	1
2	31503	29	2	477.7032057	514.8283529	11	3	2	1	3		2	2	1	1			6	1
2	31504	16	1	733.9715948	809.7220801	11	3	2	1	3		2	1	1	1			4	1
2	31601	45	1	546.3897697	568.1656603	11	3	2	5	3		1	2	1	1			10	1
2	31602	25	2	464.7654161	511.3361951	11	3	2	1	3		1	2	1	1			6	1
2	31701	30	1	652.0767928	680.672054	11	3	2	5	3		1	2	1	1			7	1
2	31702	20	2	578.6304861	637.8795433	11	3	2	1	3		1	1	1	1			5	1
2	31801	55	1	527.5392859	552.2188038	11	3	2	1	3		1	2	2	1			12	1
2	31802	35	2	487.026332	556.8290934	11	3	2	1	3		1	2	1	1			8	1
2	31901	30	2	484.9891988	556.3663297	11	3	2	1	3		1	2	1	1			7	1
2	32001	20	2	578.6304861	663.1464831	11	3	2	1	3		1	1	1	1			5	1
2	32101	25	1	668.8771076	698.924827	11	3	2	5	3		1	2	1	1			6	1
2	32102	16	2	617.735918	709.2573168	11	3	2	1	3		1	1	1	1			4	1
2	32201	20	2	578.6304861	663.1464831	11	3	2	1	3		1	1	1	1			5	1
2	32301	45	1	546.3897697	583.8285807	11	3	2	5	3		2	2	1	1			10	1
2	32302	22	2	578.6304861	637.8795433	11	3	2	1	3		2	1	1	1			5	1
2	32401	25	1	668.8771076	698.924827	11	3	2	2	3		1	2	1	1			6	1
2	32402	18	2	617.735918	682.2334806	11	3	2	5	3		1	1	1	1			4	1
2	32601	31	1	652.0767928	680.672054	11	3	2	2	3		2	2	1	1			7	1
2	32602	19	2	617.735918	651.4513945	11	3	2	1	3		2	1	1	1			4	1
2	32603	17	2	617.735918	651.4513945	11	3	2	1	3		2	1	1	1			4	1
2	32701	30	2	484.9891988	556.3663297	11	3	2	1	3		1	2	1	1			7	1
2	32702	30	2	484.9891988	556.3663297	11	3	2	1	3		1	2	1	1			7	1
2	32801	55	1	527.5392859	552.2188038	11	3	2	5	3		1	2	2	1			12	1
2	32802	30	2	474.7785541	523.9008105	11	3	2	1	3		1	2	1	1			7	1
2	32803	19	1	733.9715948	809.7220801	11	3	2	3	3		1	1	1	1			4	1
2	40101	30	1	652.0767928	680.672054	11	4	2	5	3		1	2	1	1			7	1
2	40102	25	2	477.7032057	514.8283529	11	4	2	2	3		1	2	1	1			6	1
2	40103	25	2	477.7032057	514.8283529	11	4	2	2	3		1	2	1	1			6	1
2	40201	30	1	652.0767928	680.672054	11	4	2	3	3		2	2	1	1			7	1
2	40202	20	2	578.6304861	637.8795433	11	4	2	1	2		2	1	1	1			5	1
2	40203	45	2	545.1301187	577.3039062	11	4	2	1	3		2	2	1	1			10	1
2	40204	22	2	578.6304861	637.8795433	11	4	2	2	3		2	1	1	1			5	1
2	40401	23	1	838.9238163	888.0692763	11	4	2	3	3		3	1	1	1			5	1
2	40402	18	2	617.735918	682.2334806	11	4	2	1	3		3	1	1	1			4	1
2	40501	45	1	546.3897697	568.1656603	11	4	2	5	3		1	2	1	1			10	1
2	40602	40	2	506.8487622	559.1893106	11	4	2	2	3		1	2	1	1			9	1
2	40603	38	2	500.5838042	539.2709716	11	4	2	1	3		1	2	1	1			8	1
2	40604	35	2	500.5838042	539.2709716	11	4	2	1	3		1	2	1	1			8	1
2	40605	30	2	498.4899628	538.8227999	11	4	2	2	3		1	2	1	1			7	1
2	40606	30	2	498.4899628	550.0654847	11	4	2	1	3		1	2	1	1			7	1
2	40607	28	2	477.7032057	514.8283529	11	4	2	1	3		1	2	1	1			6	1
2	40609	18	1	733.9715948	809.7220801	11	4	2	3	3		1	1	1	1			4	1
2	40612	15	2	617.735918	682.2334806	11	4	2	2	3		1	1	1	1			4	1
2	40614	50	1	506.3833877	528.7256798	11	4	2	1	3		1	2	2	1			11	1
2	40701	55	2	695.771344	785.2706015	11	4	2	1	3		2	2	2	1			12	1
2	40702	21	1	838.9238163	931.9694753	11	4	2	2	3		2	1	1	1			5	1
2	40703	17	2	617.735918	651.4513945	11	4	2	2	3		2	1	1	1			4	1
2	40801	60	1	354.3615802	368.0719559	11	4	2	2	3		1	2	2	1			13	1
2	40802	30	2	498.4899628	538.8227999	11	4	2	1	3		1	2	1	1			7	1
2	41001	40	1	582.6902445	603.99936	11	4	2	1	3		1	2	1	1			9	1
2	41101	64	1	354.3615802	368.0719559	11	4	2	5	3		1	2	2	1			13	1
2	41201	60	1	354.3615802	368.0719559	11	4	2	4	3		2	2	2	1			13	1
2	41401	38	1	585.3612517	599.3341115	11	4	2	5	3		2	2	1	1			8	1
2	41402	25	2	477.7032057	525.570387	11	4	2	1	3		2	2	1	1			6	1
2	41501	45	1	546.3897697	568.1656603	11	4	2	1	3		1	2	1	1			10	1
2	41601	33	1	652.0767928	680.672054	11	4	2	1	3		2	2	1	1			7	1
2	41602	28	2	454.9805497	500.5708581	11	4	2	1	3		2	2	1	1			6	1
2	41701	41	1	582.6902445	603.99936	11	4	2	2	3		2	2	1	1			9	1
2	41702	25	2	477.7032057		11	4		1	99		2	2	1	1			6	2
2	41801	63	1	354.3615802	362.4813406	11	4	2	1	3		2	2	2	1			13	1
2	41802	35	2	487.026332	524.6657224	11	4	2	1	3		2	2	1	1			8	1
2	41803	30	2	484.9891988	524.2296887	11	4	2	1	3		2	2	1	1			7	1
2	41901	40	1	582.6902445	603.99936	11	4	2	2	3		1	2	1	1			9	1
2	42001	60	1	354.3615802	368.0719559	11	4	2	1	3		1	2	2	1			13	1
2	42002	40	2	493.1216142	519.4975441	11	4	2	1	3		1	2	1	1			9	1
2	42004	18	1	733.9715948	809.7220801	11	4	2	1	3		1	1	1	1			4	1
2	42101	30	1	652.0767928	680.672054	11	4	2	1	3		1	2	1	1			7	1
2	42102	25	2	464.7654161	531.5906475	11	4	2	1	3		1	2	1	1			6	1
2	42103	15	2	617.735918	709.2573168	11	4	2	1	3		1	1	1	1			4	1
2	42201	35	1	585.3612517	608.57775	11	4	2	2	2		2	2	1	1			8	1
2	42401	56	1	527.5392859	552.2188038	11	4	2	3	3		1	2	2	1			12	1
2	42402	40	2	482.739755	508.5603834	11	4	2	1	3		1	2	1	1			9	1
2	42403	36	2	476.7727989	513.6197543	11	4	2	2	3		1	2	1	1			8	1
2	42404	22	1	838.9238163	931.9694753	11	4	2	3	3		1	1	1	1			5	1
2	42405	19	1	733.9715948	809.7220801	11	4	2	3	3		1	1	1	1			4	1
2	42406	15	1	733.9715948	809.7220801	11	4	2	3	3		1	1	1	1			4	1
2	42501	60	1	354.3615802	368.0719559	11	4	2	5	3		1	2	2	1			13	1
2	42502	40	2	506.8487622	581.3392647	11	4	2	1	3		1	2	1	1			9	1
2	42701	63	1	354.3615802	368.0719559	11	4	2	1	3		1	2	2	1			13	1
2	42801	63	2	458.6732634	527.3841325	11	4	2	1	3		1	2	2	1			13	1
2	50101	22	1	1027.704515	1096.13889	11	5	2	5	3		1	1	1	1			5	1
2	50102	18	2	756.7433174	835.7545876	11	5	2	1	3		1	1	1	1			4	1
2	50201	38	2	613.2287885	660.6216219	11	5	2	1	2		1	2	1	1			8	1
2	50302	25	2	569.350288	626.4007602	11	5	2	2	3		1	2	1	1			6	1
2	50501	28	1	819.392667	856.2019414	11	5	2	2	3		2	2	1	1			6	1
2	50502	17	2	756.7433174	835.7545876	11	5	2	1	3		2	1	1	1			4	1
2	50601	20	2	708.8380987	812.3724959	11	5	2	1	3		1	1	1	1			5	1
2	50701	56	1	646.2499875	666.2080218	11	5	2	5	3		2	2	2	1			12	1
2	50702	37	2	613.2287885	674.4056723	11	5	2	1	3		2	2	1	1			8	1
2	50703	31	2	610.6637758	673.8451943	11	5	2	1	3		2	2	1	1			7	1
2	50801	28	1	819.392667	856.2019414	11	5	2	3	3		1	2	1	1			6	1
2	50802	20	2	708.8380987	781.4198068	11	5	2	1	3		1	1	1	1			5	1
2	50901	35	1	717.0834698	745.5243123	11	5	2	2	3		1	2	1	1			8	1
2	51002	18	2	756.7433174	868.8595226	11	5	2	1	3		1	1	1	1			4	1
2	51101	35	1	717.0834698	745.5243123	11	5	2	1	3		2	2	1	1			8	1
2	51102	24	2	708.8380987	765.4485147	11	5	2	1	3		2	1	1	1			5	1
2	51201	55	1	646.2499875	666.2080218	11	5	2	5	3		1	2	2	1			12	1
2	51202	25	2	585.1994324	669.3409932	11	5	2	1	3		1	2	1	1			6	1
2	51301	25	1	819.392667	856.2019414	11	5	2	2	3		1	2	1	1			6	1
2	51302	15	2	756.7433174	868.8595226	11	5	2	2	3		1	1	1	1			4	1
2	51401	35	1	717.0834698	745.5243123	11	5	2	2	3		2	2	1	1			8	1
2	51402	30	2	581.6166547	641.792756	11	5	2	1	3		2	2	1	1			7	1
2	51501	26	1	819.392667	856.2019414	11	5	2	1	3		1	2	1	1			6	1
2	51502	17	2	756.7433174	868.8595226	11	5	2	1	3		1	1	1	1			4	1
2	51601	45	1	669.3423434	708.2531651	11	5	2	1	3		1	2	1	1			10	1
2	51602	35	2	584.0596588		11	5		1	3		1	2	1	1			8	2
2	51603	30	2	581.6166547		11	5		1	3		1	2	1	1			7	2
2	51604	17	1	899.135186		11	5		5	3		1	1	1	1			4	2
2	51609	16	1	899.135186		11	5		5	3		1	1	1	1			4	2
2	51702	49	2	667.7992366	740.6299105	11	5	2	1	3		2	2	1	1			10	1
2	51705	25	2	557.3635603	613.2129292	11	5	2	1	3		2	2	1	1			6	1
2	51706	25	1	819.392667	843.1971589	11	5	2	3	3		2	2	1	1			6	1
2	51801	20	1	1027.704515	1096.13889	11	5	2	5	3		1	1	1	1			5	1
2	51802	25	2	557.3635603	613.2129292	11	5	2	1	3		1	2	1	1			6	1
2	51901	30	1	798.811824	821.1766415	11	5	2	2	3		2	2	1	1			7	1
2	51902	25	2	557.3635603	613.2129292	11	5	2	2	3		2	2	1	1			6	1
2	52001	45	2	682.1610073	756.5579864	11	5	2	1	3		1	2	1	1			10	1
2	52102	20	2	708.8380987	781.4198068	11	5	2	1	3		2	1	1	1			5	1
2	52301	23	1	1027.704515	1096.13889	11	5	2	2	3		2	1	1	1			5	1
2	52302	15	2	756.7433174	835.7545876	11	5	2	2	3		2	1	1	1			4	1
2	52601	30	1	798.811824	833.8417975	11	5	2	1	3		1	2	1	1			7	1
2	52602	20	2	708.8380987		11	5		1	3		1	1	1	1			5	2
2	52701	40	1	713.8114133	752.9220583	11	5	2	2	3		1	2	1	1			9	1
2	52702	30	2	610.6637758	673.8451943	11	5	2	2	2		1	2	1	1			7	1
2	52703	18	1	899.135186	991.9315928	11	5	2	5	3		1	1	1	1			4	1
2	52704	16	1	899.135186	991.9315928	11	5	2	3	3		1	1	1	1			4	1
2	52801	50	1	620.3334362	637.8654382	11	5	2	2	3		1	2	2	1			11	1
2	52802	38	2	613.2287885	701.1194424	11	5	2	1	3		1	2	1	1			8	1
2	52803	17	1	899.135186	991.9315928	11	5	2	5	3		1	1	1	1			4	1
2	60101	40	1	592.3115983	624.7651122	11	6	2	5	2		1	2	1	1			9	1
2	60201	55	1	536.2499896	561.3370145	11	6	2	2	3		1	2	2	1			12	1
2	60202	35	2	508.8494202	559.6132174	11	6	2	1	3		1	2	1	1			8	1
2	60203	21	1	852.7760866	947.3581112	11	6	2	3	3		1	1	1	1			5	1
2	60401	59	1	536.2499896	552.8109117	11	6	2	2	3		1	2	2	1			12	1
2	60402	40	2	490.710731	541.3847597	11	6	2	1	3		1	2	1	1			9	1
2	60403	26	1	679.9215748	751.4300251	11	6	2	3	3		1	2	1	1			6	1
2	60404	18	1	746.090899	823.0921727	11	6	2	2	3		1	1	1	1			4	1
2	60405	15	2	627.9359442	693.4984876	11	6	2	2	3		1	1	1	1			4	1
2	60503	55	2	688.1049406	807.3805317	11	6	2	1	3		1	2	2	1			12	1
2	60504	16	1	746.090899	823.0921727	11	6	2	5	3		1	1	1	1			4	1
2	60505	20	1	852.7760866	947.3581112	11	6	2	5	3		1	1	1	1			5	1
2	60506	17	1	746.090899	823.0921727	11	6	2	5	3		1	1	1	1			4	1
2	60507	15	2	627.9359442	720.96854	11	6	2	1	3		1	1	1	1			4	1
2	60602	50	2	471.9136975	525.2068975	11	6	2	1	3		1	2	2	1			11	1
2	60603	25	1	679.9215748	751.4300251	11	6	2	2	3		1	2	1	1			6	1
2	60604	20	1	852.7760866	947.3581112	11	6	2	5	3		1	1	1	1			5	1
2	60605	15	1	746.090899	823.0921727	11	6	2	2	3		1	1	1	1			4	1
2	60611	30	2	492.9973175	544.0045511	11	6	2	2	3		1	2	1	1			7	1
2	60702	17	2	627.9359442	693.4984876	11	6	2	1	3		1	1	1	1			4	1
2	60802	20	2	588.1848053		11	6		1	3		1	1	1	1			5	2
2	60901	60	1	360.2127819	374.1495426	11	6	2	1	3		1	2	2	1			13	1
2	60902	19	1	746.090899	823.0921727	11	6	2	3	3		1	1	1	1			4	1
2	60903	50	2	485.0504756		11	6		1	3		1	2	2	1			11	2
2	60904	15	1	746.090899	823.0921727	11	6	2	5	3		1	1	1	1			4	1
2	60905	35	2	508.8494202		11	6		1	2		1	2	1	1			8	2
2	60909	25	2	485.5910184		11	6		5	3		1	2	1	1			6	2
2	61001	55	1	536.2499896	561.3370145	11	6	2	2	3		1	2	2	1			12	1
2	61002	35	2	484.6452488		11	6		2	3		1	2	1	1			8	2
2	61003	25	1	679.9215748	751.4300251	11	6	2	5	3		1	2	1	1			6	1
2	61004	17	1	746.090899	823.0921727	11	6	2	2	3		1	1	1	1			4	1
2	61201	52	1	531.6740912	555.132242	11	6	2	5	3		1	2	2	1			11	1
2	61301	30	1	662.843854	681.401894	11	6	2	5	3		1	2	1	1			7	1
2	61302	25	2	485.5910184	555.4106113	11	6	2	5	3		1	2	1	1			6	1
2	61401	47	1	555.4117317	587.6994348	11	6	2	5	3		1	2	1	1			10	1
2	61402	20	2	588.1848053	674.0963264	11	6	2	1	3		1	1	1	1			5	1
2	61501	25	1	679.9215748	710.4654407	11	6	2	2	3		1	2	1	1			6	1
2	61502	20	2	588.1848053		11	6		1	3		1	1	1	1			5	2
2	61601	20	2	588.1848053		11	6		1	3		1	1	1	1			5	2
2	61701	58	1	536.2499896	561.3370145	11	6	2	5	3		1	2	2	1			12	1
2	61702	35	2	495.0680878	544.4570327	11	6	2	1	3		1	2	1	1			8	1
2	61703	25	2	472.4396007	519.7793542	11	6	2	2	3		1	2	1	1			6	1
2	61704	25	1	679.9215748	751.4300251	11	6	2	5	3		1	2	1	1			6	1
2	61705	23	1	852.7760866		11	6		3	3		1	1	1	1			5	2
2	61801	60	1	360.2127819		11	6		5	3		1	2	2	1			13	2
2	61802	30	2	492.9973175		11	6		1	99		1	2	1	1			7	2
2	61803	30	2	492.9973175		11	6		1	3		1	2	1	1			7	2
2	61807	18	1	746.090899	823.0921727	11	6	2	1	3		1	1	1	1			4	1
2	61901	19	1	746.090899	766.400556	11	6	2	5	3		1	1	1	1			4	1
2	62001	40	1	592.3115983	624.7651122	11	6	2	5	3		1	2	1	1			9	1
2	62002	30	2	492.9973175	565.5530242	11	6	2	2	3		1	2	1	1			7	1
2	62401	38	1	595.026709	618.626557	11	6	2	5	3		1	2	1	1			8	1
2	62402	26	2	472.4396007	540.3682471	11	6	2	1	3		1	2	1	1			6	1
2	62501	45	1	555.4117317	587.6994348	11	6	2	5	3		1	2	1	1			10	1
2	62502	35	2	508.8494202	559.6132174	11	6	2	1	3		1	2	1	1			8	1
2	62503	30	2	506.7210055	559.1481399	11	6	2	1	3		1	2	1	1			7	1
2	62601	19	2	627.9359442	720.96854	11	6	2	1	3		1	1	1	1			4	1
2	62702	20	2	588.1848053	674.0963264	11	6	2	1	3		1	1	1	1			5	1
2	62705	15	2	627.9359442	720.96854	11	6	2	1	3		1	1	1	1			4	1
2	62801	40	1	592.3115983		11	6		5	3		1	2	1	1			9	2
2	62802	35	2	508.8494202		11	6		1	99		1	2	1	1			8	2
1	70101	42	1	805.2059802	849.324251	11	7	2	4	99		3	2	1	1			9	1
1	70201	30	1	883.8591165	922.6186347	11	7	2	3	3		3	2	1	1			7	1
1	70202	20	2	763.8077839	842.0181309	11	7	2	2	2		3	1	1	1			5	1
1	70301	36	1	793.4293697	845.8759641	11	7	2	4	2		4	2	1	1			8	1
1	70302	35	2	646.4578848	694.880381	11	7	2	2	3		4	2	1	1			8	1
1	70303	36	2	646.4578848	696.4187989	11	7	2	1	3		4	2	1	1			8	1
1	70304	15	1	968.8622198	1068.854895	11	7	2	2	3		4	1	1	1			4	1
1	70401	32	1	883.8591165	908.6050544	11	7	2	3	3		3	2	1	1			7	1
1	70402	21	2	763.8077839	824.808281	11	7	2	1	3		3	1	1	1			5	1
1	70403	22	2	763.8077839	824.808281	11	7	2	1	3		3	1	1	1			5	1
1	70501	42	1	805.2059802	849.324251	11	7	2	2	3		3	2	1	1			9	1
1	70502	35	2	646.4578848	710.9497672	11	7	2	1	3		3	2	1	1			8	1
1	70503	33	2	643.7538815	695.8400264	11	7	2	1	3		3	2	1	1			7	1
1	70504	17	1	968.8622198	1068.854895	11	7	2	3	3		3	1	1	1			4	1
1	70602	30	2	643.7538815	695.8400264	11	7	2	4	2		5	2	1	1			7	1
1	70603	30	2	643.7538815	695.8400264	11	7	2	4	2		5	2	1	1			7	1
1	70701	50	1	699.7593247	749.2141334	11	7	2	5	3		1	2	2	1			11	1
1	70702	40	2	654.5485012	722.1414994	11	7	2	1	3		1	2	1	1			9	1
1	70703	15	1	968.8622198	1068.854895	11	7	2	3	3		1	1	1	1			4	1
1	70802	35	2	646.4578848	710.9497672	11	7	2	1	3		3	2	1	1			8	1
1	70803	40	2	654.5485012	689.5587804	11	7	2	1	3		3	2	1	1			9	1
1	70804	15	2	815.4280044	900.5665195	11	7	2	2	3		3	1	1	1			4	1
1	70901	34	1	883.8591165	922.6186347	11	7	2	4	3		3	2	1	1			7	1
1	70902	27	2	616.9096989	678.7257555	11	7	2	1	3		3	2	1	1			6	1
1	71301	37	1	793.4293697	812.3689174	11	7	2	3	3		2	2	1	1			8	1
1	71302	32	2	643.7538815	710.3589185	11	7	2	4	3		2	2	1	1			7	1
1	71401	55	1	728.9941642	751.5075737	11	7	2	2	2		2	2	2	1			12	1
1	71402	40	2	654.5485012		11	7		1	3		2	2	1	1			9	2
1	71501	31	1	883.8591165	929.8501517	11	7	2	4	3		4	2	1	1			7	1
1	71502	25	2	616.9096989	645.7069324	11	7	2	1	3		4	2	1	1			6	1
1	71503	23	2	742.3033412	801.5864145	11	7	2	2	3		4	1	1	1			5	1
1	71601	45	1	755.0432056	798.9360683	11	7	2	5	3		3	2	1	1			10	1
1	71602	35	2	646.4578848	694.880381	11	7	2	1	3		3	2	1	1			8	1
1	71701	52	1	699.7593247	719.5360789	11	7	2	4	3		3	2	2	1			11	1
1	71702	34	2	643.7538815	705.9622405	11	7	2	1	3		3	2	1	1			7	1
1	71703	25	1	882.9910561	975.8566518	11	7	2	4	3		3	2	1	1			6	1
1	71704	15	2	815.4280044	880.2112823	11	7	2	3	3		3	1	1	1			4	1
1	71801	53	2	616.2229767		11	7		1	3		1	2	2	1			11	2
1	71805	17	1	968.8622198		11	7		3	3		1	1	1	1			4	2
1	71806	30	2	643.7538815		11	7		1	3		1	2	1	1			7	2
1	71901	38	2	646.4578848	739.1110793	11	7	2	1	3		2	2	1	1			8	1
1	72102	25	2	616.9096989	645.7069324	11	7	2	1	3		2	2	1	1			6	1
1	72301	50	1	699.7593247	736.3603458	11	7	2	3	3		4	2	2	1			11	1
1	72302	40	2	654.5485012	705.8191499	11	7	2	1	3		4	2	1	1			9	1
1	72303	31	2	643.7538815	675.8011973	11	7	2	3	3		4	2	1	1			7	1
1	72304	20	2	742.3033412	801.5864145	11	7	2	1	3		4	1	1	1			5	1
1	72305	19	1	968.8622198	1068.854895	11	7	2	3	3		4	1	1	1			4	1
1	72502	30	2	643.7538815	710.3589185	11	7	2	1	3		1	2	1	1			7	1
1	72503	20	2	763.8077839	842.0181309	11	7	2	3	3		1	1	1	1			5	1
1	72504	16	1	968.8622198	1068.854895	11	7	2	3	3		1	1	1	1			4	1
1	72603	15	2	815.4280044	900.5665195	11	7	2	3	3		2	1	1	1			4	1
1	72604	16	2	815.4280044	900.5665195	11	7	2	3	3		2	1	1	1			4	1
1	72606	55	2	898.5246179	1014.104667	11	7	2	1	3		2	2	2	1			12	1
1	72801	35	1	793.4293697	812.3689174	11	7	2	3	3		4	2	1	1			8	1
1	72802	25	2	616.9096989	645.7069324	11	7	2	3	3		4	2	1	1			6	1
2	80101	35	1	622.5941317	647.2873542	11	8	2	5	3		2	2	1	1			8	1
2	80102	25	2	508.0883159	559.0001692	11	8	2	5	3		2	2	1	1			6	1
2	80201	50	2	507.5227298	553.2926546	11	8	2	1	3		1	2	2	1			11	1
2	80203	25	1	711.4221531	743.381108	11	8	2	5	3		1	2	1	1			6	1
2	80204	20	2	615.4352445	678.452937	11	8	2	5	99		1	1	1	1			5	1
2	80303	38	2	532.424273		11	8		1	3		1	2	1	1			8	2
2	80311	20	2	615.4352445		11	8		5	3		1	1	1	1			5	2
2	80401	40	1	619.7532307		11	8		5	3		2	2	1	1			9	2
2	80402	28	2	483.9203475		11	8		5	3		2	2	1	1			6	2
2	80602	35	2	507.098729	557.6878739	11	8	2	5	3		3	2	1	1			8	1
2	80701	35	2	532.424273	608.7336675	11	8	2	5	3		3	2	1	1			8	1
2	80801	58	1	579.5480078	622.0884149	11	8	2	4	3		5	2	2	1			12	1
2	80802	38	2	500.2307467	538.8906285	11	8	2	5	99		5	2	1	1			8	1
2	80803	42	2	506.4912862	533.5823288	11	8	2	5	99		5	2	1	1			9	1
2	80804	27	2	477.3662858	499.6496579	11	8	2	2	3		5	2	1	1			6	1
2	80805	22	2	598.1081209	627.2752928	11	8	2	3	3		5	1	1	1			5	1
2	81003	15	2	657.0280427		11	8		5	3		1	1	1	1			4	2
2	81101	30	1	693.5532263	723.9673368	11	8	2	2	3		2	2	1	1			7	1
2	81102	25	2	508.0883159	559.0001692	11	8	2	5	3		2	2	1	1			6	1
2	81201	45	1	581.1438036	604.3047861	11	8	1	5	3	2	3	2	1	1		1	10	1	2	2	2	2	2
2	81202	35	2	507.098729	557.6878739	11	8	1	99	3	2	3	2	1	1		1	8	1	2	2	2	2	2
2	81203	15	1	780.6570838	861.2258053	11	8	2	2	3		3	1	1	1			4	1
2	81204	15	1	780.6570838	861.2258053	11	8	2	2	3		3	1	1	1			4	1
2	81501	50	1	556.3064047	572.0288604	11	8	2	4	3		3	2	2	1			11	1
2	81502	30	2	504.977637		11	8		5	99		3	2	1	1			7	2
2	81504	15	2	657.0280427	725.6280806	11	8	2	3	3		3	1	1	1			4	1
2	81505	15	2	657.0280427	725.6280806	11	8	2	3	3		3	1	1	1			4	1
2	81601	45	1	600.2569116	624.1796305	11	8	2	2	3		3	2	1	1			10	1
2	81602	35	2	500.2307467		11	8		5	99		3	2	1	1			8	2
2	81603	30	2	498.1383821		11	8		5	99		3	2	1	1			7	2
2	81801	25	1	711.4221531	749.207755	11	8	2	4	3		4	2	1	1			6	1
2	81802	20	2	598.1081209	655.2706223	11	8	2	5	99		4	1	1	1			5	1
2	81901	33	1	702.665145	739.2278696	11	8	2	3	3		4	2	1	1			7	1
2	82101	45	1	581.1438036	614.927387	11	8	2	5	3		1	2	1	1			10	1
2	82102	40	2	539.0877242	618.3163196	11	8	2	5	3		1	2	1	1			9	1
2	82103	29	2	508.0883159	581.1426312	11	8	2	5	3		1	2	1	1			6	1
2	82301	37	1	630.7737882	655.7914308	11	8	2	4	3		2	2	1	1			8	1
2	82302	25	2	483.9203475	532.4105035	11	8	2	2	3		2	2	1	1			6	1
2	82401	40	1	640.1361555	663.5460811	11	8	2	5	3		3	2	1	1			9	1
2	82402	30	2	498.1383821	538.4427729	11	8	2	5	3		3	2	1	1			7	1
2	82403	23	2	598.1081209	645.8752338	11	8	2	5	3		3	1	1	1			5	1
2	82801	36	1	630.7737882	645.8306675	11	8	2	4	3		4	2	1	1			8	1
2	82802	27	2	477.3662858		11	8		5	99		4	2	1	1			6	2
2	82803	20	2	598.1081209	645.8752338	11	8	2	5	3		4	1	1	1			5	1
1	90101	35	1	626.4686608		11	9		3	3		3	2	1	1			8	2
1	90102	20	2	586.1010417		11	9		5	99		3	1	1	1			5	2
1	90301	25	2	487.0938834	535.9020365	11	9	2	2	3		3	2	1	1			6	1
1	90402	35	2	510.4242681		11	9		5	3		2	2	1	1			8	2
1	90501	45	1	596.1600666	619.9195092	11	9	2	5	3		2	2	1	1			10	1
1	90502	35	2	510.4242681	561.3451752	11	9	2	5	3		2	2	1	1			8	1
1	90503	20	1	874.3722584	971.3495304	11	9	2	3	3		2	1	1	1			5	1
1	90505	17	1	764.9853163	843.9366128	11	9	2	3	3		2	1	1	1			4	1
1	90602	35	2	510.4242681	549.8719469	11	9	2	1	3		3	2	1	1			8	1
1	90701	38	2	510.4242681	549.8719469	11	9	2	4	3		4	2	1	1			8	1
1	90702	16	1	764.9853163	843.9366128	11	9	2	3	3		4	1	1	1			4	1
1	90801	40	1	635.7671286	659.0172778	11	9	2	5	3		2	2	1	1			9	1
1	90802	25	2	487.0938834		11	9		5	3		2	2	1	1			6	2
1	90901	45	1	596.1600666	619.9195092	11	9	2	5	3		2	2	1	1			10	1
1	90902	40	2	516.8123826	570.1818402	11	9	2	5	3		2	2	1	1			9	1
1	91001	43	1	635.7671286	659.0172778	11	9	2	2	3		1	2	1	1			9	1
1	91003	18	2	643.8381403		11	9		2	3		1	1	1	1			4	2
1	91101	21	1	874.3722584	971.3495304	11	9	2	3	3		2	1	1	1			5	1
1	91401	57	2	709.4487998		11	9		5	3		1	2	2	1			12	2
1	91402	23	1	874.3722584	971.3495304	11	9	2	3	3		1	1	1	1			5	1
1	91403	27	1	697.183953	770.5079155	11	9	2	3	3		1	2	1	1			6	1
1	91701	21	2	586.1010417		11	9		4	2		4	1	1	1			5	2
1	91702	26	1	697.183953		11	9		4	2		4	2	1	1			6	2
1	91703	24	1	821.9350036		11	9		4	3		4	1	1	1			5	2
1	91901	40	1	635.7671286	659.0172778	11	9	2	3	3		2	2	1	1			9	1
1	91902	23	2	603.0803216		11	9		5	3		2	1	1	1			5	2
1	92001	51	1	552.5095286	568.1246762	11	9	2	3	3		3	2	2	1			11	1
1	92002	47	2	583.6063688		11	9		5	99		3	2	1	1			10	2
1	92003	19	1	764.9853163	843.9366128	11	9	2	3	3		3	1	1	1			4	1
1	92101	50	1	552.5095286	576.8869659	11	9	2	3	3		2	2	2	1			11	1
1	92102	35	2	510.4242681		11	9		5	99		2	2	1	1			8	2
1	92103	17	1	764.9853163	843.9366128	11	9	2	3	3		2	1	1	1			4	1
1	92201	38	1	626.4686608		11	9		4	3		5	2	1	1			8	2
1	92202	33	2	508.2892661	574.8598898	11	9	2	4	2		5	2	1	1			7	1
1	92301	48	1	596.1600666	637.0091551	11	9	2	4	3		4	2	1	1			10	1
1	92302	38	2	510.4242681		11	9		4	2		4	2	1	1			8	2
1	92501	45	1	596.1600666	637.0091551	11	9	2	2	3		3	2	1	1			10	1
1	92502	35	2	510.4242681	549.8719469	11	9	2	5	3		3	2	1	1			8	1
1	92503	30	2	508.2892661	549.4149651	11	9	2	5	3		3	2	1	1			7	1
1	92602	45	2	583.6063688		11	9		5	2		2	2	1	1			10	2
1	92603	22	1	874.3722584	971.3495304	11	9	2	3	3		2	1	1	1			5	1
1	92606	17	2	643.8381403		11	9		5	99		2	1	1	1			4	2
1	92801	34	1	697.8693482	728.4727319	11	9	2	1	3		4	2	1	1			7	1
1	92802	25	2	487.0938834		11	9		3	2		4	2	1	1			6	2
1	100102	50	2	547.3706261	609.1851748	11	10	2	1	3		2	2	2	1			11	1
1	100103	19	1	860.6084808	949.4286894	11	10	2	5	3		2	1	1	1			4	1
1	100301	60	1	434.9701702	451.799321	11	10	2	5	3		1	2	2	1			13	1
1	100302	50	2	547.3706261		11	10		1	3		1	2	2	1			11	2
1	100601	50	1	621.5732197	648.9978366	11	10	2	5	3		1	2	2	1			11	1
1	100602	45	2	656.5571649		11	10		1	3		1	2	1	1			10	2
1	100801	25	2	547.9806188		11	10		1	3		3	2	1	1			6	2
1	100803	20	2	659.3636719		11	10		1	3		3	1	1	1			5	2
1	100901	27	2	547.9806188		11	10		1	3		4	2	1	1			6	2
1	100902	32	1	785.1030167		11	10		4	3		4	2	1	1			7	2
1	101002	62	2	526.1510823	570.0262756	11	10	2	1	3		3	2	2	1			13	1
1	101003	40	2	581.4139304	612.5124112	11	10	2	1	3		3	2	1	1			9	1
1	101004	18	1	860.6084808	949.4286894	11	10	2	3	3		3	1	1	1			4	1
1	101006	17	2	724.3179078	799.9436539	11	10	2	1	3		3	1	1	1			4	1
1	101201	23	1	983.6687907	1031.046881	11	10	2	5	3		2	1	1	1			5	1
1	101401	35	2	574.2273016	631.5133221	11	10	2	1	3		1	2	1	1			8	1
1	101405	18	1	860.6084808		11	10		5	3		1	1	1	1			4	2
1	101501	45	1	670.6800749	697.4094479	11	10	2	5	3		2	2	1	1			10	1
1	102101	18	1	860.6084808		11	10		99	3		4	1	1	1			4	2
1	102201	50	1	621.5732197	648.9978366	11	10	2	2	3		2	2	2	1			11	1
1	102202	40	2	581.4139304	637.484367	11	10	2	1	3		2	2	1	1			9	1
1	102204	15	1	860.6084808		11	10		5	3		2	1	1	1			4	2
1	102301	25	2	547.9806188		11	10		1	3		2	2	1	1			6	2
1	102401	60	1	434.9701702		11	10		5	3		2	2	2	1			13	2
1	102402	45	2	656.5571649		11	10		1	3		2	2	1	1			10	2
1	102501	60	1	434.9701702		11	10		5	3		1	2	2	1			13	2
1	102502	50	2	547.3706261		11	10		1	99		1	2	2	1			11	2
1	102601	20	2	678.4653618		11	10		1	3		2	1	1	1			5	2
1	102702	55	2	798.1298998		11	10		1	3		1	2	2	1			12	2
2	110101	24	1	1387.998837	1480.425047	11	11	2	5	3		1	1	1	1			5	1
2	110103	18	1	1214.355464	1339.684586	11	11	2	3	3		1	1	1	1			4	1
2	110201	30	2	802.4142728	920.5076833	11	11	2	1	3		1	2	1	1			7	1
2	110301	45	1	904.0014722	940.0296672	11	11	2	5	3		1	2	1	1			10	1
2	110303	18	1	1214.355464		11	11		5	3		1	1	1	1			4	2
2	110501	22	2	957.3437137		11	11		1	3		1	1	1	1			5	2
2	110601	35	1	968.4797604	991.5978467	11	11	2	5	3		1	2	1	1			8	1
2	110602	25	2	752.7649849	811.2668131	11	11	2	1	99		1	2	1	1			6	1
2	110603	20	2	957.3437137	1033.800702	11	11	2	1	3		1	1	1	1			5	1
2	110701	50	1	837.8109425	874.7762484	11	11	2	5	3		1	2	2	1			11	1
2	110703	30	2	802.4142728	885.434871	11	11	2	1	3		1	2	1	1			7	1
2	110801	40	1	964.0605811	999.3164969	11	11	2	5	3		1	2	1	1			9	1
2	110802	30	2	802.4142728	885.434871	11	11	2	1	3		1	2	1	1			7	1
2	110901	55	1	872.8133606	913.6456047	11	11	2	1	3		1	2	2	1			12	1
2	111001	25	2	768.9540392	879.5163354	11	11	2	1	3		1	2	1	1			6	1
2	111201	25	2	768.9540392		11	11		1	3		1	2	1	1			6	2
2	111301	22	1	1387.998837	1454.851353	11	11	2	1	3		1	1	1	1			5	1
2	111302	18	2	1022.043622	1128.754792	11	11	2	1	99		1	1	1	1			4	1
2	111401	25	2	768.9540392	846.0053588	11	11	2	1	99		1	2	1	1			6	1
2	111501	30	2	802.4142728	885.434871	11	11	2	1	99		1	2	1	1			7	1
2	111502	22	2	957.3437137	1033.800702	11	11	2	1	99		1	1	1	1			5	1
2	111601	60	1	586.2909739	624.4614312	11	11	2	5	3		2	2	2	1			13	1
2	111602	45	2	901.9173806	1000.281151	11	11	2	1	3		2	2	1	1			10	1
2	111603	15	1	1214.355464		11	11		5	3		2	1	1	1			4	2
2	111701	62	1	586.2909739	608.9747804	11	11	2	5	3		1	2	2	1			13	1
2	111702	20	2	957.3437137	1097.175369	11	11	2	1	99		1	1	1	1			5	1
2	111801	55	1	872.8133606	913.6456047	11	11	2	5	3		1	2	2	1			12	1
2	112101	35	1	968.4797604	1006.89144	11	11	2	1	3		1	2	1	1			8	1
2	112102	25	2	768.9540392		11	11		1	99		1	2	1	1			6	2
2	112201	63	1	586.2909739	608.9747804	11	11	2	1	3		1	2	2	1			13	1
2	112202	35	2	805.7847081	921.2733255	11	11	2	1	3		1	2	1	1			8	1
2	112501	32	1	1093.03467	1140.96708	11	11	2	5	3		1	2	1	1			7	1
2	112502	30	2	802.4142728	885.434871	11	11	2	2	99		1	2	1	1			7	1
2	112601	50	1	837.8109425	925.2147966	11	11	2	5	3		1	2	2	1			11	1
2	112701	35	1	968.4797604	1006.89144	11	11	2	5	3		1	2	1	1			8	1
2	112704	25	2	768.9540392	879.5163354	11	11	2	1	3		1	2	1	1			6	1
2	112801	32	1	1078.860574	1191.105105	11	11	2	5	3		1	2	1	1			7	1
2	112802	22	2	957.3437137	1097.175369	11	11	2	1	99		1	1	1	1			5	1
2	120201	50	1	551.7291572	576.0721636	11	12	2	1	3		1	2	2	1			11	1
2	120501	39	1	637.7793544	663.0748506	11	12	2	5	3		1	2	1	1			8	1
2	120502	32	2	528.4191552	583.0912565	11	12	2	1	3		1	2	1	1			7	1
2	120601	25	2	520.4807138	572.6343196	11	12	2	1	3		2	2	1	1			6	1
2	121001	55	1	574.7795302	601.6690568	11	12	2	1	3		1	2	2	1			12	1
2	121101	35	2	530.6387102	606.69219	11	12	2	1	3		1	2	1	1			8	1
2	121201	30	1	710.4691586	741.6250768	11	12	2	5	3		1	2	1	1			7	1
2	121301	25	2	506.3843673	579.1936843	11	12	2	1	3		1	2	1	1			6	1
2	121401	25	1	728.773913	805.4202426	11	12	2	2	3		1	2	1	1			6	1
2	121501	40	1	634.8691632	669.6544607	11	12	2	5	3		1	2	1	1			9	1
2	121502	35	2	530.6387102	583.5762489	11	12	2	1	3		1	2	1	1			8	1
2	121503	15	2	673.0531169	743.3263264	11	12	2	1	3		1	1	1	1			4	1
2	121601	40	2	537.2798145	592.7628743	11	12	2	1	99		1	2	1	1			9	1
2	121702	50	2	519.901333	566.7875974	11	12	2	1	3		2	2	2	1			11	1
2	121703	15	2	673.0531169	743.3263264	11	12	2	2	3		2	1	1	1			4	1
2	121707	60	2	499.7466726	541.4200296	11	12	2	1	3		2	2	2	1			13	1
2	121709	60	2	499.7466726	541.4200296	11	12	2	1	3		2	2	2	1			13	1
2	121801	48	1	595.3180427	629.925616	11	12	2	1	3		2	2	1	1			10	1
2	121802	18	2	673.0531169	772.7701011	11	12	2	1	3		2	1	1	1			4	1
2	121901	20	2	630.4458602	722.5301208	11	12	2	1	3		1	1	1	1			5	1
2	121902	18	2	673.0531169	772.7701011	11	12	2	1	3		1	1	1	1			4	1
2	122001	40	1	634.8691632	658.0864736	11	12	2	5	3		1	2	1	1			9	1
2	122002	30	2	528.4191552	571.1735642	11	12	2	1	3		1	2	1	1			7	1
2	122003	35	2	530.6387102	571.648644	11	12	2	1	3		1	2	1	1			8	1
2	122101	20	2	630.4458602	722.5301208	11	12	2	1	3		2	1	1	1			5	1
2	122301	36	1	637.7793544	663.0748506	11	12	2	5	3		1	2	1	1			8	1
2	122302	27	2	506.3843673	557.1254802	11	12	2	1	3		1	2	1	1			6	1
2	122303	40	2	537.2798145	592.7628743	11	12	2	1	3		1	2	1	1			9	1
2	122401	20	1	914.0480147	974.914055	11	12	2	5	3		1	1	1	1			5	1
2	122601	35	2	545.4102309	587.5617683	11	12	2	1	3		2	2	1	1			8	1
2	122801	35	2	530.6387102	583.5762489	11	12	2	1	3		1	2	1	1			8	1
2	122802	45	1	595.3180427	629.925616	11	12	2	5	3		1	2	1	1			10	1
2	130101	40	1	383.2363711	404.2343845	11	13	2	5	3		1	2	1	1			9	1
2	130102	32	2	327.8577017	376.1093785	11	13	2	1	3		1	2	1	1			7	1
2	130103	30	2	327.8577017	376.1093785	11	13	2	1	99		1	2	1	1			7	1
2	130201	25	1	439.9216185	452.7019508	11	13	2	5	3		2	2	1	1			6	1
2	130202	17	2	406.2859705	448.7061279	11	13	2	5	3		2	1	1	1			4	1
2	130301	50	1	333.0492207	342.4619321	11	13	2	5	3		2	2	2	1			11	1
2	130302	40	2	333.3552984	367.7797666	11	13	2	1	3		2	2	1	1			9	1
2	130303	20	1	551.7616298	612.957919	11	13	2	5	3		2	1	1	1			5	1
2	130304	17	1	482.7343741	532.5555979	11	13	2	5	3		2	1	1	1			4	1
2	130402	60	2	293.4999596	337.4672865	11	13	2	1	3		2	2	2	1			13	1
2	130403	50	2	305.3367407	353.2789	11	13	2	5	3		2	2	2	1			11	1
2	130501	50	1	333.0492207	342.4619321	11	13	2	5	3		1	2	2	1			11	1
2	130502	40	2	324.3269296	371.9925802	11	13	2	5	3		1	2	1	1			9	1
2	130601	50	1	333.0492207	342.4619321	11	13	2	5	3		1	2	2	1			11	1
2	130602	42	2	324.3269296	357.8190689	11	13	2	1	3		1	2	1	1			9	1
2	130702	18	2	406.2859705	466.4797511	11	13	2	5	3		1	1	1	1			4	1
2	130801	30	1	428.8720227	447.6791749	11	13	2	5	3		1	2	1	1			7	1
2	130802	20	2	380.566261	436.1525769	11	13	2	5	3		1	1	1	1			5	1
2	131001	40	1	383.2363711	397.2514128	11	13	2	5	3		2	2	1	1			9	1
2	131101	30	1	428.8720227	440.8794119	11	13	2	5	3		1	2	1	1			7	1
2	131301	33	1	428.8720227	447.6791749	11	13	2	5	3		1	2	1	1			7	1
2	131401	25	1	439.9216185	459.684055	11	13	2	5	3		1	2	1	1			6	1
2	131601	40	1	383.2363711	404.2343845	11	13	2	5	3		1	2	1	1			9	1
2	131602	32	2	318.9782261	344.7867635	11	13	2	5	3		1	2	1	1			7	1
2	131603	30	2	318.9782261	344.7867635	11	13	2	1	3		1	2	1	1			7	1
2	131604	17	1	482.7343741	532.5555979	11	13	2	5	3		1	1	1	1			4	1
2	131605	15	1	482.7343741	532.5555979	11	13	2	5	3		1	1	1	1			4	1
2	131701	50	1	333.0492207	347.7437845	11	13	2	2	3		1	2	2	1			11	1
2	131702	35	2	320.3180521	352.2735973	11	13	2	1	3		1	2	1	1			8	1
2	131703	15	1	482.7343741	532.5555979	11	13	2	5	3		1	1	1	1			4	1
2	131801	45	1	359.3614867	373.6835272	11	13	2	2	3		1	2	1	1			10	1
2	131802	37	2	313.5742858	337.8085914	11	13	2	5	3		1	2	1	1			8	1
2	131803	21	2	380.566261	410.9596815	11	13	2	5	3		1	1	1	1			5	1
2	131804	35	2	313.5742858	337.8085914	11	13	2	5	3		1	2	1	1			8	1
2	131805	20	1	551.7616298		11	13		5	3		1	1	1	1			5	2
2	131901	46	1	359.3614867	383.9850568	11	13	2	5	3		2	2	1	1			10	1
2	131902	32	2	312.2626676	344.5704597	11	13	2	5	3		2	2	1	1			7	1
2	132001	35	1	384.9930971	400.2626278	11	13	2	2	3		1	2	1	1			8	1
2	132101	39	1	384.9930971	400.2626278	11	13	2	2	3		1	2	1	1			8	1
2	132102	28	2	299.2414863	329.2263101	11	13	2	1	3		1	2	1	1			6	1
2	132201	40	2	324.3269296	371.9925802	11	13	2	1	3		1	2	1	1			9	1
2	132202	20	2	380.566261	436.1525769	11	13	1	5	3	2	1	1	1	1		1	5	1	2	2	2	2	2
2	132301	35	1	384.9930971	394.1830709	11	13	2	3	3		1	2	1	1			8	1
2	132401	22	1	551.7616298	578.3370506	11	13	2	5	3		2	1	1	1			5	1
2	132501	20	1	551.7616298	578.3370506	11	13	2	5	3		1	1	1	1			5	1
2	132601	37	1	384.9930971	400.2626278	11	13	2	5	3		1	2	1	1			8	1
2	132701	45	1	359.3614867	380.2522175	11	13	2	5	3		1	2	1	1			10	1
2	132702	35	2	320.3180521	345.0735436	11	13	2	1	3		1	2	1	1			8	1
2	132703	30	2	318.9782261	344.7867635	11	13	2	1	3		1	2	1	1			7	1
2	132704	25	1	439.9216185		11	13		5	3		1	2	1	1			6	2
2	132801	40	2	324.3269296	371.9925802	11	13	2	5	3		1	2	1	1			9	1
2	140101	40	2	317.4263566	364.0778444	11	14	2	1	3		1	2	1	1			9	1
2	140202	15	1	472.4634299	521.2246277	11	14	2	5	3		1	1	1	1			4	1
2	140601	55	1	339.5812893	355.4676938	11	14	2	5	3		1	2	2	1			12	1
2	140602	27	2	299.1732435	342.1891834	11	14	2	1	3		1	2	1	1			6	1
2	140701	50	1	325.9630671	340.3449806	11	14	2	5	3		1	2	2	1			11	1
2	140702	40	2	317.4263566	364.0778444	11	14	2	1	3		1	2	1	1			9	1
2	140703	35	2	313.5027744	358.4353744	11	14	2	1	3		1	2	1	1			8	1
2	140704	16	2	397.6415882	456.55465	11	14	2	5	3		1	1	1	1			4	1
2	140705	15	2	397.6415882	456.55465	11	14	2	5	3		1	1	1	1			4	1
2	140801	35	2	313.5027744		11	14		1	3		1	2	1	1			8	2
2	141101	39	1	376.8017546	385.796197	11	14	2	2	3		1	2	1	1			8	1
2	141401	35	1	376.8017546	385.796197	11	14	2	5	3		2	2	1	1			8	1
2	141402	30	2	305.6187811		11	14		1	3		2	2	1	1			7	2
2	141501	47	1	351.7154976	365.7328139	11	14	2	5	3		1	2	1	1			10	1
2	141502	39	2	313.5027744	337.7315533	11	14	2	1	3		1	2	1	1			8	1
2	141503	20	2	372.4691065	402.2158584	11	14	2	1	3		1	1	1	1			5	1
2	141601	44	1	375.0824058	388.7992551	11	14	2	2	3		2	2	1	1			9	1
2	141602	32	2	305.6187811	330.3464054	11	14	2	1	3		2	2	1	1			7	1
2	141702	45	2	350.9046501	371.6151763	11	14	2	1	3		1	2	1	1			10	1
2	141703	15	1	472.4634299	521.2246277	11	14	2	5	3		1	1	1	1			4	1
2	141801	20	1	540.0220206	566.032007	11	14	2	5	3		1	1	1	1			5	1
2	141901	30	1	419.747086	431.4989989	11	14	2	2	3		1	2	1	1			7	1
2	141902	25	2	292.8746461	315.6356706	11	14	2	1	3		1	2	1	1			6	1
2	141903	20	2	372.4691065	402.2158584	11	14	2	1	3		1	1	1	1			5	1
2	142001	25	1	430.561584	449.9035431	11	14	2	5	3		1	2	1	1			6	1
2	142002	20	2	372.4691065		11	14		1	3		1	1	1	1			5	2
2	142201	25	2	307.5014029	351.7147881	11	14	2	1	3		1	2	1	1			6	1
2	142401	50	1	325.9630671	340.3449806	11	14	2	2	3		1	2	2	1			11	1
2	142402	33	2	312.1914553	344.4918795	11	14	2	2	3		1	2	1	1			7	1
2	142501	63	2	287.2552796	317.7026644	11	14	2	1	3		1	2	2	1			13	1
2	142503	40	2	317.4263566		11	14		1	3		1	2	1	1			9	2
2	142601	40	1	375.0824058	388.7992551	11	14	2	1	3		1	2	1	1			9	1
2	142602	30	2	305.6187811	337.2391733	11	14	2	1	3		1	2	1	1			7	1
2	142701	42	1	375.0824058	395.6336529	11	14	2	2	3		1	2	1	1			9	1
2	142801	55	1	339.5812893	350.0685236	11	14	2	5	3		2	2	2	1			12	1
2	150101	55	1	716.7493912	750.2805989	11	15	2	1	3		3	2	2	1			12	1
2	150102	45	2	717.0660242	759.3875343	11	15	2	1	3		3	2	1	1			10	1
2	150103	25	2	598.4829725	644.9946312	11	15	2	1	3		3	2	1	1			6	1
2	150201	52	1	666.0984415	695.487569	11	15	2	2	3		2	2	2	1			11	1
2	150202	40	2	634.9975261	668.9620691	11	15	2	2	3		2	2	1	1			9	1
2	150203	30	2	624.5253353	675.055698	11	15	2	1	3		2	2	1	1			7	1
2	150301	25	1	879.8432369	919.3681099	11	15	2	5	3		2	2	1	1			6	1
2	150302	18	2	812.571941	897.4122557	11	15	2	5	3		2	1	1	1			4	1
2	150401	45	1	718.7229734	760.504435	11	15	2	1	3		1	2	1	1			10	1
2	150402	35	2	658.4696495	709.3588819	11	15	2	1	3		1	2	1	1			8	1
2	150403	22	1	1103.52326	1225.915838	11	15	2	3	3		1	1	1	1			5	1
2	150404	17	2	812.571941	897.4122557	11	15	2	5	3		1	1	1	1			4	1
2	150501	60	1	466.1284356	496.4757142	11	15	2	1	3		2	2	2	1			13	1
2	150502	35	2	618.6546729	666.4668408	11	15	2	2	3		2	2	1	1			8	1
2	150503	19	1	965.4687481	1065.111196	11	15	2	3	3		2	1	1	1			4	1
2	150504	15	1	965.4687481	1065.111196	11	15	2	1	3		2	1	1	1			4	1
2	150601	16	2	812.571941	856.9213942	11	15	2	1	3		2	1	1	1			4	1
2	150702	50	2	610.6734815	679.6368198	11	15	2	5	99		1	2	2	1			11	1
2	150703	19	1	965.4687481	1065.111196	11	15	2	1	3		1	1	1	1			4	1
2	150704	15	1	965.4687481		11	15		2	3		1	1	1	1			4	2
2	150801	50	2	597.8167623	651.7296742	11	15	2	2	3		2	2	2	1			11	1
2	150803	16	2	812.571941	856.9213942	11	15	2	5	3		2	1	1	1			4	1
2	150901	35	2	627.1485716	675.6171829	11	15	2	5	3		1	2	1	1			8	1
2	150902	16	2	812.571941	856.9213942	11	15	2	5	99		1	1	1	1			4	1
2	151001	30	2	655.7154034	723.5580214	11	15	2	5	3		2	2	1	1			7	1
2	151201	50	2	610.6734815	706.5578	11	15	2	5	3		1	2	2	1			11	1
2	151301	62	2	586.9999191	649.2184882	11	15	2	5	3		1	2	2	1			13	1
2	151302	48	2	732.4873323	775.7190139	11	15	2	1	3		1	2	1	1			10	1
2	151401	40	1	766.4727422	794.5028256	11	15	2	2	2		2	2	1	1			9	1
2	151402	30	2	655.7154034	723.5580214	11	15	2	5	3		2	2	1	1			7	1
2	151501	30	2	637.9564522	703.9616668	11	15	2	5	3		1	2	1	1			7	1
2	151701	62	1	466.1284356	476.8091961	11	15	2	1	3		1	2	2	1			13	1
2	151702	30	2	655.7154034	708.7693554	11	15	2	5	3		1	2	1	1			7	1
2	151703	27	2	628.3724319	677.2069776	11	15	2	5	3		1	2	1	1			6	1
2	151801	25	2	598.4829725	644.9946312	11	15	2	5	3		3	2	1	1			6	1
2	151802	19	2	812.571941	856.9213942	11	15	2	5	3		3	1	1	1			4	1
2	151803	20	2	761.132522	821.9193629	11	15	2	5	3		3	1	1	1			5	1
2	151901	28	1	879.8432369	905.4039016	11	15	2	4	2		3	2	1	1			6	1
2	151902	19	2	812.571941	856.9213942	11	15	2	2	3		3	1	1	1			4	1
2	152001	30	2	624.5253353	689.1409194	11	15	2	5	3		1	2	1	1			7	1
2	152002	15	1	965.4687481	1065.111196	11	15	2	5	3		1	1	1	1			4	1
2	152101	40	1	766.4727422	794.5028256	11	15	2	1	3		2	2	1	1			9	1
2	152102	23	2	761.132522	872.3051538	11	15	2	5	3		2	1	1	1			5	1
2	152201	32	1	869.013107	893.3433922	11	15	2	1	3		2	2	1	1			7	1
2	152202	22	2	761.132522	839.0689347	11	15	2	2	2		2	1	1	1			5	1
2	152301	55	1	716.7493912	769.3607546	11	15	2	5	3		4	2	2	1			12	1
2	152302	30	2	616.0669648	665.9129605	11	15	2	2	2		4	2	1	1			7	1
2	152401	52	1	688.0056035	723.9918444	11	15	2	3	3		3	2	2	1			11	1
2	152402	38	2	627.1485716	675.6171829	11	15	2	5	2		3	2	1	1			8	1
2	152403	30	2	624.5253353	675.055698	11	15	2	5	2		3	2	1	1			7	1
2	152404	16	1	965.4687481	1065.111196	11	15	2	3	3		3	1	1	1			4	1
2	152501	22	2	761.132522	839.0689347	11	15	2	1	3		1	1	1	1			5	1
2	152502	25	1	879.8432369	972.3777714	11	15	2	5	3		1	2	1	1			6	1
2	152601	35	2	618.6546729	666.4668408	11	15	2	5	2		1	2	1	1			8	1
2	152602	16	1	965.4687481		11	15		5	3		1	1	1	1			4	2
2	152702	25	2	628.3724319	718.7215235	11	15	2	5	3		1	2	1	1			6	1
2	152703	50	2	627.6729498	726.2264238	11	15	2	5	3		1	2	2	1			11	1
2	152801	30	2	624.5253353	675.055698	11	15	2	1	3		1	2	1	1			7	1
2	152802	20	2	761.132522	821.9193629	11	15	2	5	3		1	1	1	1			5	1
2	152803	20	2	761.132522	821.9193629	11	15	2	5	3		1	1	1	1			5	1
1	160101	35	1	444.0172774	454.6161873	11	16	2	2	3		3	2	1	1			8	1
1	160102	25	2	345.2337099	372.0638675	11	16	2	5	3		3	2	1	1			6	1
1	160103	19	2	456.3281071	481.234089	11	16	2	99	3		3	1	1	1			4	1
1	160201	25	2	345.2337099	377.4761893	11	16	2	1	3		2	2	1	1			6	1
1	160301	30	1	494.6233823	508.4716521	11	16	2	5	3		2	2	1	1			7	1
1	160401	55	1	407.958183	420.5570899	11	16	2	5	3		2	2	2	1			12	1
1	160402	48	2	413.6381069	438.0511857	11	16	2	3	3		2	2	1	1			10	1
1	160403	50	2	344.8494079	375.9489637	11	16	2	1	3		2	2	2	1			11	1
1	160501	43	1	450.6076794	467.0865052	11	16	2	5	3		2	2	1	1			9	1
1	160502	35	2	361.7694037	389.7284255	11	16	2	5	3		2	2	1	1			8	1
1	160503	38	2	361.7694037	389.7284255	11	16	2	5	99		2	2	1	1			8	1
1	160504	17	2	456.3281071	503.9731441	11	16	2	2	3		2	1	1	1			4	1
1	160601	47	1	422.5356928	439.3754866	11	16	2	2	3		3	2	1	1			10	1
1	160602	30	2	360.256195	395.0691062	11	16	2	5	3		3	2	1	1			7	1
1	160701	50	1	391.5978435	432.4509275	11	16	2	5	3		2	2	2	1			11	1
1	160801	55	2	502.8304594	589.9907118	11	16	2	1	3		2	2	2	1			12	1
1	160901	42	2	366.2970574	420.1309698	11	16	2	2	99		1	2	1	1			9	1
1	161101	23	2	427.4405077		11	16		1	99		2	1	1	1			5	2
1	161201	25	2	345.2337099	394.8723486	11	16	2	1	99		2	2	1	1			6	1
1	161302	50	2	344.8494079	375.9489637	11	16	2	2	3		2	2	2	1			11	1
1	161401	35	1	444.0172774	454.6161873	11	16	2	5	3		2	2	1	1			8	1
1	161402	50	2	344.8494079	375.9489637	11	16	2	1	3		2	2	2	1			11	1
1	161403	40	2	366.2970574	385.8894363	11	16	2	2	3		2	2	1	1			9	1
1	161404	22	1	619.7219652	688.4557853	11	16	2	3	3		2	1	1	1			5	1
1	161501	40	1	450.6076794	495.0476058	11	16	1	5	3	2	2	2	1	1		1	9	1	2	2	2	2	2
1	161601	30	1	494.6233823	546.0839422	11	16	2	5	3		3	2	1	1			7	1
1	161701	40	2	366.2970574	420.1309698	11	16	1	2	3	2	2	2	1	1		1	9	1	2	2	2	2	2
1	161801	40	1	450.6076794	467.0865052	11	16	2	3	2		2	2	1	1			9	1
1	161802	25	2	345.2337099	379.8270817	11	16	2	2	3		2	2	1	1			6	1
1	161901	33	1	494.6233823	508.4716521	11	16	2	3	3		3	2	1	1			7	1
1	161902	24	2	427.4405077	471.2084178	11	16	2	2	99		3	1	1	1			5	1
1	162001	30	1	494.6233823	508.4716521	11	16	2	5	3		3	2	1	1			7	1
1	162301	50	2	344.8494079	383.7932414	11	16	2	2	3		1	2	2	1			11	1
1	162401	38	2	361.7694037	413.6197898	11	16	2	5	3		2	2	1	1			8	1
1	162502	50	2	344.8494079	383.7932414	11	16	2	1	3		2	2	2	1			11	1
1	162503	30	1	494.6233823	508.4716521	11	16	2	5	3		2	2	1	1			7	1
1	162504	15	2	456.3281071	503.9731441	11	16	2	2	99		2	1	1	1			4	1
1	162601	45	1	422.5356928	439.3754866	11	16	2	5	3		3	2	1	1			10	1
1	162602	30	2	360.256195	397.5295659	11	16	2	2	3		3	2	1	1			7	1
1	162802	25	2	345.2337099	372.0638675	11	16	2	1	3		2	2	1	1			6	1
2	170101	27	2	464.9532912		11	17		2	3		1	2	1	1			6	2
2	170201	33	1	652.340386	720.2098049	11	17	2	1	3		1	2	1	1			7	1
2	170202	30	2	474.9704769	544.8731263	11	17	2	2	3		1	2	1	1			7	1
2	170301	40	2	493.3209519	565.8233004	11	17	1	5	3	2	1	2	1	1		1	9	1	2	2	2	2	2
2	170302	17	1	734.2682928	810.0493992	11	17	2	2	3		1	1	1	1			4	1
2	170303	15	2	617.9856293	709.5440244	11	17	2	5	3		1	1	1	1			4	1
2	170401	40	1	582.9257891	604.2435185	11	17	2	3	3		1	2	1	1			9	1
2	170402	30	2	474.9704769	524.1125902	11	17	2	5	3		1	2	1	1			7	1
2	170502	40	2	493.3209519	565.8233004	11	17	2	2	3		1	2	1	1			9	1
2	170503	18	2	617.9856293	709.5440244	11	17	2	2	3		1	1	1	1			4	1
2	170602	60	2	458.8586758	497.1224251	11	17	2	1	3		1	2	2	1			13	1
2	170603	18	1	734.2682928	810.0493992	11	17	2	2	3		1	1	1	1			4	1
2	170701	40	1	582.9257891	640.4152203	11	17	2	3	3		1	2	1	1			9	1
2	170702	35	2	476.9655278		11	17		5	3		1	2	1	1			8	2
2	170801	25	2	464.9532912	511.5428958	11	17	2	5	99		1	2	1	1			6	1
2	170901	45	1	546.6106404	568.3953336	11	17	2	5	3		1	2	1	1			10	1
2	170902	35	2	487.2232058	535.8295302	11	17	2	5	3		1	2	1	1			8	1
2	170904	17	1	734.2682928	810.0493992	11	17	2	2	3		1	1	1	1			4	1
2	171101	42	1	582.9257891	604.2435185	11	17	2	2	3		1	2	1	1			9	1
2	171102	37	2	487.2232058	524.8778114	11	17	2	5	3		1	2	1	1			8	1
2	171301	40	1	582.9257891	614.8650425	11	17	2	5	3		1	2	1	1			9	1
2	171302	30	2	485.1852491	524.4416015	11	17	2	5	99		1	2	1	1			7	1
2	171303	25	2	464.9532912	501.087567	11	17	2	5	3		1	2	1	1			6	1
2	171402	50	2	464.4357216	537.3586567	11	17	2	1	3		1	2	2	1			11	1
2	171403	47	2	557.0788532	642.3072112	11	17	2	5	3		1	2	1	1			10	1
2	171404	30	1	652.340386	720.2098049	11	17	2	4	2		1	2	1	1			7	1
2	171405	25	1	669.1474921	688.5871536	11	17	2	3	3		1	2	1	1			6	1
2	171406	16	1	734.2682928	810.0493992	11	17	2	3	3		1	1	1	1			4	1
2	171502	21	2	578.8643896	663.414551	11	17	2	5	3		1	1	1	1			5	1
2	171601	44	1	602.0975045	661.4776927	11	17	2	4	3		2	2	1	1			9	1
2	171602	25	2	455.1644694	490.5379979	11	17	2	2	99		2	2	1	1			6	1
2	171603	20	2	578.8643896	625.0946274	11	17	2	2	99		2	1	1	1			5	1
2	171701	35	2	487.2232058	535.8295302	11	17	2	5	3		1	2	1	1			8	1
2	171801	48	1	546.6106404	568.3953336	11	17	1	2	1	1	1	2	1	1	2	2	10	1	2	1	2	2	1
2	171802	35	2	476.9655278	513.8273781	11	17	1	99	3	2	1	2	1	1		1	8	1	2	1	2	2	1
2	171803	21	1	839.2629398		11	17		3	3		1	1	1	1			5	2
2	171901	40	1	582.9257891	604.2435185	11	17	2	3	3		2	2	1	1			9	1
2	171902	25	2	477.8963107	525.7828416	11	17	2	5	3		2	2	1	1			6	1
2	172101	26	1	669.1474921	739.5228147	11	17	2	2	3		2	2	1	1			6	1
2	172102	19	2	617.9856293	709.5440244	11	17	2	2	3		2	1	1	1			4	1
2	172201	35	1	585.597876	643.9278063	11	17	2	3	3		1	2	1	1			8	1
2	172202	25	2	477.8963107	525.7828416	11	17	2	2	3		1	2	1	1			6	1
2	172301	40	2	507.0536489	581.5742632	11	17	2	2	3		1	2	1	1			9	1
2	172401	45	1	564.587995	587.0891601	11	17	2	2	3		2	2	1	1			10	1
2	172402	40	2	482.9348959	508.765962	11	17	2	5	3		2	2	1	1			9	1
2	172403	30	2	474.9704769	513.4003518	11	17	2	2	99		2	2	1	1			7	1
2	172404	20	2	578.8643896	625.0946274	11	17	2	5	2		2	1	1	1			5	1
2	172405	17	2	617.9856293	682.5092642	11	17	2	3	3		2	1	1	1			4	1
2	172406	15	2	617.9856293	682.5092642	11	17	2	3	3		2	1	1	1			4	1
2	172501	30	1	652.340386	720.2098049	11	17	2	2	3		1	2	1	1			7	1
2	172502	20	2	578.8643896	663.414551	11	17	2	2	3		1	1	1	1			5	1
2	172801	30	1	652.340386	720.2098049	11	17	2	1	3		1	2	1	1			7	1
2	172802	16	2	617.9856293	709.5440244	11	17	2	5	3		1	1	1	1			4	1
2	180101	55	1	503.7637848	519.3214407	11	18	2	5	3		1	2	2	1			12	1
2	180102	60	2	417.1672791	461.3845785	11	18	2	1	3		1	2	2	1			13	1
2	180103	20	1	801.1146244	854.4604818	11	18	2	5	3		1	1	1	1			5	1
2	180104	20	1	801.1146244	889.9668381	11	18	2	5	3		1	1	1	1			5	1
2	180108	19	2	589.8953734	651.4861159	11	18	2	1	3		1	1	1	1			4	1
2	180201	60	1	338.3909703	346.1447838	11	18	2	5	3		1	2	2	1			13	1
2	180202	40	2	460.9833098	508.5874888	11	18	2	1	3		1	2	1	1			9	1
2	180203	18	1	700.8924613	773.228972	11	18	2	5	3		1	1	1	1			4	1
2	180204	20	1	801.1146244	889.9668381	11	18	2	5	3		1	1	1	1			5	1
2	180301	30	1	622.6885503	640.122338	11	18	2	5	3		1	2	1	1			7	1
2	180302	30	2	453.3809098	500.2892907	11	18	2	1	3		1	2	1	1			7	1
2	180401	20	1	753.0707262	803.2173624	11	18	2	5	3		1	1	1	1			5	1
2	180403	50	2	428.113691	495.3335569	11	18	2	1	3		1	2	2	1			11	1
2	180501	25	1	638.731697	667.4252053	11	18	2	5	3		1	2	1	1			6	1
2	180502	20	2	552.5523719	633.2593441	11	18	2	1	3		1	1	1	1			5	1
2	180601	35	1	558.9797907	572.3229121	11	18	2	5	3		1	2	1	1			8	1
2	180602	30	2	463.1313741	531.2916317	11	18	2	1	3		1	2	1	1			7	1
2	180701	20	2	552.5523719	596.6812353	11	18	2	1	3		1	1	1	1			5	1
2	180801	25	1	638.731697	657.2877375	11	18	2	5	3		1	2	1	1			6	1
2	180802	22	2	552.5523719	609.1311521	11	18	2	1	3		1	1	1	1			5	1
2	180901	25	1	638.731697	657.2877375	11	18	2	5	3		1	2	1	1			6	1
2	180902	45	2	520.561822	551.2855792	11	18	2	1	3		1	2	1	1			10	1
2	180903	25	2	434.4751754	468.2408161	11	18	2	1	3		1	2	1	1			6	1
2	180904	20	2	552.5523719	596.6812353	11	18	2	1	3		1	1	1	1			5	1
2	181001	64	1	338.3909703	346.1447838	11	18	2	5	3		1	2	2	1			13	1
2	181002	32	2	463.1313741	531.2916317	11	18	2	1	3		1	2	1	1			7	1
2	181101	40	1	556.4291624	586.9166315	11	18	2	5	3		1	2	1	1			9	1
2	181102	20	2	552.5523719	633.2593441	11	18	2	1	3		1	1	1	1			5	1
2	181103	40	2	470.8972723	540.1040595	11	18	2	1	3		1	2	1	1			9	1
2	181201	55	1	503.7637848	519.3214407	11	18	2	1	3		1	2	2	1			12	1
2	181202	40	2	470.8972723	540.1040595	11	18	2	1	3		1	2	1	1			9	1
2	181203	30	1	622.6885503	687.4729955	11	18	2	5	3		1	2	1	1			7	1
2	181204	17	1	700.8924613	773.228972	11	18	2	5	3		1	1	1	1			4	1
2	181205	15	1	700.8924613	773.228972	11	18	2	5	3		1	1	1	1			4	1
2	181301	35	1	558.9797907	572.3229121	11	18	2	5	3		1	2	1	1			8	1
2	181303	18	2	589.8953734	622.0913378	11	18	2	1	3		1	1	1	1			4	1
2	181401	50	1	483.5613551	497.227874	11	18	2	5	3		2	2	2	1			11	1
2	181402	40	2	460.9833098	508.5874888	11	18	2	1	3		2	2	1	1			9	1
2	181501	32	1	622.6885503	640.122338	11	18	2	3	3		1	2	1	1			7	1
2	181502	20	2	552.5523719	609.1311521	11	18	2	1	3		1	1	1	1			5	1
2	181601	30	2	463.1313741	531.2916317	11	18	2	1	3		1	2	1	1			7	1
2	181701	30	2	463.1313741	531.2916317	11	18	2	1	3		1	2	1	1			7	1
2	181801	40	1	556.4291624	576.777904	11	18	2	5	3		1	2	1	1			9	1
2	181802	30	2	463.1313741	511.0485723	11	18	2	1	3		1	2	1	1			7	1
2	181901	28	1	638.731697	657.2877375	11	18	2	5	3		1	2	1	1			6	1
2	181902	27	2	443.8190507	507.6325569	11	18	2	1	3		1	2	1	1			6	1
2	181906	30	2	463.1313741	531.2916317	11	18	2	1	3		1	2	1	1			7	1
2	181907	20	2	552.5523719	633.2593441	11	18	2	1	3		1	1	1	1			5	1
2	182001	50	1	483.5613551	504.8967095	11	18	2	5	3		1	2	2	1			11	1
2	182101	25	1	638.731697	667.4252053	11	18	2	5	3		1	2	1	1			6	1
2	182201	20	1	801.1146244	839.7000517	11	18	2	3	3		2	1	1	1			5	1
2	182202	25	2	443.8190507	488.290946	11	18	2	1	3		2	2	1	1			6	1
2	182301	35	1	558.9797907	572.3229121	11	18	2	5	3		1	2	1	1			8	1
2	182302	30	2	453.3809098	500.2892907	11	18	2	1	3		1	2	1	1			7	1
2	182401	35	1	558.9797907	581.149952	11	18	2	5	3		2	2	1	1			8	1
2	182402	20	2	552.5523719	609.1311521	11	18	2	1	3		2	1	1	1			5	1
2	182502	60	2	426.1389288	489.9760401	11	18	2	1	3		1	2	2	1			13	1
2	182503	18	1	700.8924613	773.228972	11	18	2	3	3		1	1	1	1			4	1
2	182504	15	1	700.8924613		11	18		2	3		1	1	1	1			4	2
2	182601	50	1	483.5613551	504.8967095	11	18	2	5	3		1	2	2	1			11	1
2	182602	40	2	460.9833098	485.6402364	11	18	2	1	3		1	2	1	1			9	1
2	182603	30	2	453.3809098	490.0639721	11	18	2	1	3		1	2	1	1			7	1
2	182604	18	1	700.8924613	773.228972	11	18	2	5	3		1	1	1	1			4	1
2	182605	23	1	801.1146244	889.9668381	11	18	2	5	3		1	1	1	1			5	1
2	182701	40	1	556.4291624	576.777904	11	18	2	5	3		1	2	1	1			9	1
2	182702	35	2	455.2852765	490.4715881	11	18	2	1	3		1	2	1	1			8	1
2	182703	25	2	434.4751754	468.2408161	11	18	2	1	3		1	2	1	1			6	1
2	182801	40	1	556.4291624	576.777904	11	18	2	5	3		1	2	1	1			9	1
2	182802	25	2	443.8190507	488.290946	11	18	2	1	3		1	2	1	1			6	1
2	190101	50	1	925.0738966	965.8893573	11	19	2	2	3		1	2	2	1			11	1
2	190102	30	2	885.9904549	977.6581383	11	19	2	5	3		1	2	1	1			7	1
2	190103	25	2	849.0451405	934.1218098	11	19	2	5	3		1	2	1	1			6	1
2	190201	30	2	867.3373926	957.0751648	11	19	2	5	3		3	2	1	1			7	1
2	190202	45	2	995.8573986	1104.466336	11	19	2	5	3		3	2	1	1			10	1
2	190203	25	2	831.1699007	914.4554216	11	19	2	5	3		3	2	1	1			6	1
2	190204	30	1	1206.880682	1332.444409	11	19	2	1	3		3	2	1	1			7	1
2	190205	28	1	1221.921507	1350.432966	11	19	2	1	3		3	2	1	1			6	1
2	190206	15	1	1340.837752	1479.220642	11	19	2	1	3		3	1	1	1			4	1
2	190207	15	2	1128.495497	1246.321265	11	19	2	3	3		3	1	1	1			4	1
2	190301	25	2	849.0451405	971.1231524	11	19	2	1	3		1	2	1	1			6	1
2	190401	35	1	1069.352643	1111.765126	11	19	2	1	3		1	2	1	1			8	1
2	190402	28	2	849.0451405	915.0294702	11	19	2	2	3		1	2	1	1			6	1
2	190403	25	2	849.0451405	915.0294702	11	19	2	2	3		1	2	1	1			6	1
2	190501	30	1	1191.23027	1243.468812	11	19	2	3	3		1	2	1	1			7	1
2	190502	25	2	849.0451405	971.1231524	11	19	2	5	3		1	2	1	1			6	1
2	190601	45	2	1017.274428	1128.219122	11	19	2	1	3		2	2	1	1			10	1
2	190602	60	2	815.2222985	901.6311092	11	19	2	1	3		2	2	2	1			13	1
2	190603	50	2	848.1000133	943.8759229	11	19	2	1	3		2	2	2	1			11	1
2	190604	20	1	1532.567108	1702.545255	11	19	2	1	3		2	1	1	1			5	1
2	190605	15	1	1340.837752	1479.220642	11	19	2	1	3		2	1	1	1			4	1
2	190606	16	1	1340.837752	1479.220642	11	19	2	1	3		2	1	1	1			4	1
2	190701	35	1	1069.352643	1111.765126	11	19	2	1	3		2	2	1	1			8	1
2	190702	27	2	831.1699007	895.7650396	11	19	2	5	3		2	2	1	1			6	1
2	190703	25	2	831.1699007	895.7650396	11	19	2	5	3		2	2	1	1			6	1
2	190801	25	2	872.6802195	998.1565471	11	19	2	5	3		2	2	1	1			6	1
2	190901	28	1	1221.921507	1257.42002	11	19	2	1	3		2	2	1	1			6	1
2	190902	18	2	1128.495497	1295.689088	11	19	2	2	3		2	1	1	1			4	1
2	191002	60	2	815.2222985	937.345468	11	19	2	1	3		1	2	2	1			13	1
2	191003	45	2	1017.274428	1172.90882	11	19	2	1	3		1	2	1	1			10	1
2	191101	58	1	963.7220232	1008.807187	11	19	1	1	3	2	1	2	2	1		1	12	1	2	2	2	2	2
2	191102	40	2	900.8469556	1033.242549	11	19	2	1	3		1	2	1	1			9	1
2	191103	16	1	1340.837752	1398.580188	11	19	2	1	3		1	1	1	1			4	1
2	191201	56	1	995.4176604	1026.158984	11	19	2	1	3		2	2	2	1			12	1
2	191202	46	2	1017.274428	1077.314352	11	19	2	1	3		2	2	1	1			10	1
2	191203	32	2	885.9904549	957.6759679	11	19	2	1	3		2	2	1	1			7	1
2	191204	28	2	849.0451405	915.0294702	11	19	2	1	3		2	2	1	1			6	1
2	191205	29	1	1221.921507	1350.432966	11	19	2	1	3		2	2	1	1			6	1
2	191206	26	1	1221.921507	1350.432966	11	19	2	1	3		2	2	1	1			6	1
2	191207	22	1	1532.567108		11	19		1	3		2	1	1	1			5	2
2	191208	20	1	1532.567108	1702.545255	11	19	2	1	3		2	1	1	1			5	1
2	191209	18	1	1340.837752	1479.220642	11	19	2	1	3		2	1	1	1			4	1
2	191302	60	2	815.2222985	937.345468	11	19	2	1	3		1	2	2	1			13	1
2	191401	45	1	998.1585606	1037.939305	11	19	2	1	3		2	2	1	1			10	1
2	191402	35	2	889.711941	958.4725252	11	19	2	5	3		2	2	1	1			8	1
2	191403	30	2	885.9904549	957.6759679	11	19	2	1	3		2	2	1	1			7	1
2	191405	20	1	1532.567108	1702.545255	11	19	2	1	3		2	1	1	1			5	1
2	191501	63	1	647.3566389	662.1900211	11	19	2	1	3		1	2	2	1			13	1
2	191502	50	2	830.2446716	905.1186307	11	19	2	1	3		1	2	2	1			11	1
2	191503	45	2	995.8573986	1054.633282	11	19	2	1	3		1	2	1	1			10	1
2	191504	18	1	1340.837752	1479.220642	11	19	2	1	3		1	1	1	1			4	1
2	191505	15	1	1340.837752	1479.220642	11	19	2	1	3		1	1	1	1			4	1
2	191506	18	1	1340.837752	1479.220642	11	19	2	1	3		1	1	1	1			4	1
2	191507	15	1	1340.837752	1479.220642	11	19	2	1	3		1	1	1	1			4	1
2	191508	17	2	1128.495497	1246.321265	11	19	2	5	3		1	1	1	1			4	1
2	191601	49	1	1030.986773	1072.075858	11	19	2	1	3		2	2	1	1			10	1
2	191602	45	2	995.8573986	1054.633282	11	19	2	5	3		2	2	1	1			10	1
2	191603	52	2	830.2446716	924.004178	11	19	2	5	3		2	2	2	1			11	1
2	191604	18	1	1340.837752	1479.220642	11	19	2	1	3		2	1	1	1			4	1
2	191605	17	1	1340.837752	1479.220642	11	19	2	1	3		2	1	1	1			4	1
2	191701	30	2	885.9904549	977.6581383	11	19	2	1	3		2	2	1	1			7	1
2	191702	15	1	1340.837752	1479.220642	11	19	2	1	3		2	1	1	1			4	1
2	191801	40	2	900.8469556	1033.242549	11	19	2	1	3		2	2	1	1			9	1
2	191802	15	2	1128.495497	1295.689088	11	19	2	2	3		2	1	1	1			4	1
2	191901	45	1	998.1585606	1037.939305	11	19	2	1	3		1	2	1	1			10	1
2	191902	30	2	867.3373926	937.5136858	11	19	2	1	3		1	2	1	1			7	1
2	191903	35	2	870.980529	938.293473	11	19	2	5	3		1	2	1	1			8	1
2	191904	15	1	1340.837752	1479.220642	11	19	2	1	3		1	1	1	1			4	1
2	192001	32	1	1206.880682	1291.843263	11	19	2	4	3		5	2	1	1			7	1
2	192002	25	2	819.9128026	883.6330857	11	19	2	2	3		5	2	1	1			6	1
2	192003	23	2	1027.296062	1109.339702	11	19	2	2	2		5	1	1	1			5	1
2	192102	35	2	889.711941	1017.229379	11	19	2	1	3		1	2	1	1			8	1
2	192103	35	1	1069.352643	1175.868168	11	19	2	1	3		1	2	1	1			8	1
2	192201	32	1	1206.880682	1240.67045	11	19	2	4	3		2	2	1	1			7	1
2	192202	25	2	831.1699007	914.4554216	11	19	2	3	3		2	2	1	1			6	1
2	192206	55	2	1210.593088	1338.389622	11	19	2	2	3		2	2	2	1			12	1
2	192207	35	2	870.980529	938.293473	11	19	2	2	3		2	2	1	1			8	1
2	192301	45	1	998.1585606	1037.939305	11	19	2	1	3		1	2	1	1			10	1
2	192302	27	2	831.1699007	895.7650396	11	19	2	5	3		1	2	1	1			6	1
2	192303	22	2	1057.056711	1141.477146	11	19	2	5	3		1	1	1	1			5	1
2	192401	36	1	1069.352643	1111.765126	11	19	2	2	3		1	2	1	1			8	1
2	192402	28	2	849.0451405	934.1218098	11	19	2	5	3		1	2	1	1			6	1
2	192501	55	1	963.7220232	993.4844953	11	19	2	1	3		2	2	2	1			12	1
2	192502	40	2	900.8469556	949.0311671	11	19	2	1	3		2	2	1	1			9	1
2	192503	30	2	885.9904549	957.6759679	11	19	2	5	3		2	2	1	1			7	1
2	192504	15	1	1340.837752	1479.220642	11	19	2	1	3		2	1	1	1			4	1
2	192601	35	1	1069.352643	1111.765126	11	19	2	1	3		2	2	1	1			8	1
2	192602	30	2	867.3373926	957.0751648	11	19	2	5	3		2	2	1	1			7	1
2	192701	53	1	925.0738966	951.2185415	11	19	2	1	99		2	2	2	1			11	1
2	192702	35	2	889.711941		11	19		1	3		2	2	1	1			8	2
2	192703	30	2	885.9904549	1016.383991	11	19	2	1	3		2	2	1	1			7	1
2	192709	35	1	1069.352643	1175.868168	11	19	2	1	3		2	2	1	1			8	1
2	192801	42	1	1064.47318	1103.401208	11	19	2	1	3		1	2	1	1			9	1
2	192802	33	2	885.9904549	957.6759679	11	19	2	1	3		1	2	1	1			7	1
2	192803	28	2	849.0451405	915.0294702	11	19	2	1	3		1	2	1	1			6	1
2	192804	17	1	1340.837752	1479.220642	11	19	2	1	3		1	1	1	1			4	1
2	200101	64	1	323.6783195	336.2015489	11	20	2	5	2		1	2	2	1			13	1
2	200102	40	2	450.4234778	516.6212743	11	20	2	1	3		1	2	1	1			9	1
2	200103	17	1	670.418876	739.610321	11	20	2	1	3		1	1	1	1			4	1
2	200201	30	2	442.9952274	508.1919955	11	20	2	5	3		1	2	1	1			7	1
2	200202	15	1	670.418876	739.610321	11	20	2	1	3		1	1	1	1			4	1
2	200301	48	1	499.0792803	528.0922138	11	20	2	1	3		1	2	1	1			10	1
2	200302	35	2	444.8559705	508.6146897	11	20	2	1	3		1	2	1	1			8	1
2	200303	20	1	766.2835537	851.2726277	11	20	2	1	3		1	1	1	1			5	1
2	200305	17	2	564.2477485	647.844544	11	20	2	99	3		1	1	1	1			4	1
2	200306	40	2	450.4234778	516.6212743	11	20	2	1	3		1	2	1	1			9	1
2	200401	55	1	481.8610116	496.7422476	11	20	2	5	3		1	2	2	1			12	1
2	200402	35	2	444.8559705	489.235658	11	20	2	1	3		1	2	1	1			8	1
2	200409	55	2	618.3141243	697.8498158	11	20	2	1	3		1	2	2	1			12	1
2	200501	35	1	534.6763216	547.4393073	11	20	2	1	3		1	2	1	1			8	1
2	200502	20	2	528.5283557	582.647189	11	20	2	1	3		1	1	1	1			5	1
2	200601	35	1	534.6763216	555.8825628	11	20	2	1	3		1	2	1	1			8	1
2	200602	27	2	424.5225703	485.5615762	11	20	2	1	3		1	2	1	1			6	1
2	200701	60	1	334.323703	341.98432	11	20	2	5	3		2	2	2	1			13	1
2	200702	45	2	497.9286993	552.233168	11	20	2	5	3		2	2	1	1			10	1
2	200704	18	1	670.418876	739.610321	11	20	2	2	3		2	1	1	1			4	1
2	200708	16	1	670.418876	739.610321	11	20	2	2	3		2	1	1	1			4	1
2	200801	20	1	766.2835537	817.3100261	11	20	2	1	3		1	1	1	1			5	1
2	200802	15	2	564.2477485	623.1606326	11	20	2	1	3		1	1	1	1			4	1
2	200901	58	1	481.8610116	496.7422476	11	20	2	2	3		1	2	2	1			12	1
2	200902	50	2	415.1223358	452.5593154	11	20	2	5	3		1	2	2	1			11	1
2	200903	35	2	435.4902645	469.1467365	11	20	2	5	3		1	2	1	1			8	1
2	201001	48	1	499.0792803	528.0922138	11	20	2	5	3		1	2	1	1			10	1
2	201002	34	2	442.9952274	508.1919955	11	20	2	5	3		1	2	1	1			7	1
2	201003	19	1	670.418876	739.610321	11	20	2	5	3		1	1	1	1			4	1
2	201101	45	2	508.6372138	564.1095609	11	20	2	5	3		1	2	1	1			10	1
2	201102	16	1	670.418876	739.610321	11	20	2	2	3		1	1	1	1			4	1
2	201104	16	2	564.2477485	623.1606326	11	20	2	2	3		1	1	1	1			4	1
2	201201	20	1	766.2835537	817.3100261	11	20	2	1	3		1	1	1	1			5	1
2	201202	17	2	564.2477485	623.1606326	11	20	2	1	3		1	1	1	1			4	1
2	201301	57	1	481.8610116	496.7422476	11	20	2	1	3		1	2	2	1			12	1
2	201302	35	2	435.4902645	469.1467365	11	20	2	1	3		1	2	1	1			8	1
2	201305	28	2	415.5849504	447.8825198	11	20	2	1	3		1	2	1	1			6	1
2	201401	35	1	534.6763216	555.8825628	11	20	2	2	3		1	2	1	1			8	1
2	201402	21	2	528.5283557	582.647189	11	20	2	5	3		1	1	1	1			5	1
2	201501	64	1	323.6783195	331.0950106	11	20	2	1	3		1	2	2	1			13	1
2	201502	50	2	424.0500067	490.631817	11	20	2	1	3		1	2	2	1			11	1
2	201503	15	2	564.2477485	647.844544	11	20	2	5	3		1	1	1	1			4	1
2	201506	30	2	442.9952274	508.1919955	11	20	2	1	3		1	2	1	1			7	1
2	201507	25	1	610.9607536	675.216483	11	20	2	3	3		1	2	1	1			6	1
2	201508	15	2	564.2477485	647.844544	11	20	2	1	3		1	1	1	1			4	1
2	201601	45	1	499.0792803	528.0922138	11	20	2	1	3		1	2	1	1			10	1
2	201602	30	2	442.9952274	488.8290692	11	20	2	1	3		1	2	1	1			7	1
2	201603	16	1	670.418876	739.610321	11	20	2	1	3		1	1	1	1			4	1
2	201701	45	1	499.0792803	528.0922138	11	20	2	5	3		1	2	1	1			10	1
2	201702	30	2	455.3269949	502.4367246	11	20	2	5	3		1	2	1	1			7	1
2	201801	25	2	436.3401098	499.0782736	11	20	2	5	3		1	2	1	1			6	1
2	201901	40	1	532.2365901	561.3985171	11	20	2	5	3		1	2	1	1			9	1
2	201902	30	2	455.3269949	492.167515	11	20	2	5	3		1	2	1	1			7	1
2	201906	28	2	436.3401098	470.2506856	11	20	2	2	3		1	2	1	1			6	1
2	202001	25	1	610.9607536	638.4067181	11	20	2	1	3		1	2	1	1			6	1
2	202002	17	2	564.2477485	647.844544	11	20	2	1	3		1	1	1	1			4	1
2	202101	55	1	481.8610116	496.7422476	11	20	2	1	3		1	2	2	1			12	1
2	202102	35	2	444.8559705	508.6146897	11	20	2	1	3		1	2	1	1			8	1
2	202103	18	2	564.2477485	647.844544	11	20	2	1	3		1	1	1	1			4	1
2	202104	15	1	670.418876	739.610321	11	20	2	1	3		1	1	1	1			4	1
2	202106	25	2	424.5225703	485.5615762	11	20	2	1	3		1	2	1	1			6	1
2	202201	25	1	610.9607536	638.4067181	11	20	2	1	3		1	2	1	1			6	1
2	202202	18	2	564.2477485	623.1606326	11	20	2	1	3		1	1	1	1			4	1
2	202301	35	1	534.6763216	547.4393073	11	20	2	1	3		1	2	1	1			8	1
2	202302	20	2	528.5283557	582.647189	11	20	2	1	3		1	1	1	1			5	1
2	202401	40	1	532.2365901	561.3985171	11	20	2	5	3		1	2	1	1			9	1
2	202402	30	2	442.9952274	508.1919955	11	20	2	5	3		1	2	1	1			7	1
2	202501	25	1	610.9607536	638.4067181	11	20	2	1	3		1	2	1	1			6	1
2	202502	20	2	528.5283557	605.7263292	11	20	2	1	3		1	1	1	1			5	1
2	202601	45	1	499.0792803	528.0922138	11	20	2	2	3		1	2	1	1			10	1
2	202602	28	2	424.5225703	485.5615762	11	20	2	1	3		1	2	1	1			6	1
2	202603	18	1	670.418876	739.610321	11	20	2	1	3		1	1	1	1			4	1
2	202701	60	1	323.6783195	331.0950106	11	20	2	5	3		1	2	2	1			13	1
2	202702	40	2	450.4234778	516.6212743	11	20	2	5	3		1	2	1	1			9	1
2	202801	35	1	534.6763216	547.4393073	11	20	2	5	3		1	2	1	1			8	1
2	202802	25	2	424.5225703	467.0609049	11	20	2	5	3		1	2	1	1			6	1
2	210101	30	1	595.615135	637.5455428	11	21	2	5	3		2	2	1	1			7	1
2	210102	25	2	424.5225703	467.0609049	11	21	2	5	3		2	2	1	1			6	1
2	210201	20	2	528.5283557	605.7263292	11	21	2	5	3		1	1	1	1			5	1
2	210301	50	1	462.5369483	475.6092708	11	21	2	5	3		1	2	2	1			11	1
2	210302	40	2	462.9620273	487.7247909	11	21	2	1	3		1	2	1	1			9	1
2	210303	22	1	766.2835537	851.2726277	11	21	2	5	3		1	1	1	1			5	1
2	210304	20	1	766.2835537	851.2726277	11	21	2	5	3		1	1	1	1			5	1
2	210305	15	2	564.2477485	623.1606326	11	21	2	5	3		1	1	1	1			4	1
2	210311	22	2	528.5283557	570.7385729	11	21	2	5	3		1	1	1	1			5	1
2	210403	15	1	670.418876	739.610321	11	21	2	5	3		1	1	1	1			4	1
2	210404	15	2	564.2477485	647.844544	11	21	2	5	3		1	1	1	1			4	1
2	210501	20	1	766.2835537	851.2726277	11	21	2	5	3		1	1	1	1			5	1
2	210601	30	1	595.615135	637.5455428	11	21	2	5	3		2	2	1	1			7	1
2	210602	25	2	415.5849504	475.3388811	11	21	2	1	3		2	2	1	1			6	1
2	210607	20	2	528.5283557	605.7263292	11	21	2	1	3		2	1	1	1			5	1
2	210701	19	2	564.2477485	623.1606326	11	21	2	5	3		1	1	1	1			4	1
2	210801	30	1	595.615135	637.5455428	11	21	2	5	3		1	2	1	1			7	1
2	210802	20	2	528.5283557	582.647189	11	21	2	1	99		1	1	1	1			5	1
2	210901	27	1	610.9607536	654.6418434	11	21	2	5	3		2	2	1	1			6	1
2	210902	20	2	528.5283557	582.647189	11	21	2	5	3		2	1	1	1			5	1
2	211005	50	2	435.8543913	475.1610499	11	21	2	5	3		1	2	2	1			11	1
2	211006	22	1	766.2835537	851.2726277	11	21	2	5	3		1	1	1	1			5	1
2	211101	19	2	564.2477485	623.1606326	11	21	2	5	3		1	1	1	1			4	1
2	211201	28	1	610.9607536	628.7100098	11	21	2	5	3		1	2	1	1			6	1
2	211202	20	2	528.5283557	605.7263292	11	21	2	5	3		1	1	1	1			5	1
2	211301	35	1	534.6763216	547.4393073	11	21	2	5	3		1	2	1	1			8	1
2	211302	30	2	455.3269949	522.3386615	11	21	2	1	3		1	2	1	1			7	1
2	211401	35	1	534.6763216	570.0190417	11	21	2	5	3		1	2	1	1			8	1
2	211402	30	2	455.3269949	492.167515	11	21	2	5	3		1	2	1	1			7	1
2	211406	20	2	528.5283557	570.7385729	11	21	2	1	3		1	1	1	1			5	1
2	211501	30	1	595.615135	637.5455428	11	21	2	5	3		1	2	1	1			7	1
2	211502	25	2	415.5849504	447.8825198	11	21	2	1	3		1	2	1	1			6	1
2	211507	22	2	528.5283557	570.7385729	11	21	2	5	3		1	1	1	1			5	1
2	211601	27	1	610.9607536	654.6418434	11	21	2	5	3		1	2	1	1			6	1
2	211602	20	2	528.5283557	605.7263292	11	21	2	1	3		1	1	1	1			5	1
2	211701	45	2	522.7962734	602.7796863	11	21	2	1	3		1	2	1	1			10	1
2	211801	40	1	532.2365901	566.9096234	11	21	2	2	3		1	2	1	1			9	1
2	211802	40	2	440.9405572	464.5254435	11	21	2	1	3		1	2	1	1			9	1
2	211803	15	2	564.2477485	623.1606326	11	21	2	5	99		1	1	1	1			4	1
2	211806	28	2	415.5849504	447.8825198	11	21	2	1	3		1	2	1	1			6	1
2	211901	30	2	455.3269949	522.3386615	11	21	2	1	3		1	2	1	1			7	1
2	212001	30	1	595.615135	621.7344059	11	21	2	5	3		1	2	1	1			7	1
2	212002	20	2	528.5283557	605.7263292	11	21	2	5	3		1	1	1	1			5	1
2	212101	53	1	462.5369483	475.6092708	11	21	2	5	3		1	2	2	1			11	1
2	212102	43	2	462.9620273	510.7705418	11	21	2	1	3		1	2	1	1			9	1
2	212103	16	1	670.418876	739.610321	11	21	2	5	3		1	1	1	1			4	1
2	212201	40	2	462.9620273	531.0025882	11	21	2	1	3		1	2	1	1			9	1
2	212301	20	2	528.5283557	582.647189	11	21	2	5	3		1	1	1	1			5	1
2	212401	55	1	481.8610116	517.2309263	11	21	2	5	3		1	2	2	1			12	1
2	212402	32	2	455.3269949	522.3386615	11	21	2	5	3		1	2	1	1			7	1
2	212501	37	1	541.7009118	554.6315779	11	21	2	5	3		2	2	1	1			8	1
2	212502	25	2	415.5849504	447.8825198	11	21	2	5	3		2	2	1	1			6	1
2	212508	22	2	528.5283557	570.7385729	11	21	2	5	3		2	1	1	1			5	1
2	212601	40	1	532.2365901	566.9096234	11	21	2	5	3		1	2	1	1			9	1
2	212602	33	2	455.3269949	492.167515	11	21	2	5	3		1	2	1	1			7	1
2	212609	34	2	455.3269949	492.167515	11	21	2	1	3		1	2	1	1			7	1
2	212701	45	1	499.0792803	533.2763607	11	21	2	2	3		1	2	1	1			10	1
2	212702	40	2	440.9405572	464.5254435	11	21	2	5	3		1	2	1	1			9	1
2	212703	17	1	670.418876	739.610321	11	21	2	5	3		1	1	1	1			4	1
2	212709	32	2	433.6686963	468.7568429	11	21	2	5	3		1	2	1	1			7	1
2	212710	15	1	670.418876	739.610321	11	21	2	5	3		1	1	1	1			4	1
2	212715	25	2	415.5849504	447.8825198	11	21	2	1	3		1	2	1	1			6	1
2	212801	40	1	532.2365901	566.9096234	11	21	2	5	3		1	2	1	1			9	1
2	212802	30	2	433.6686963	497.4928544	11	21	2	1	3		1	2	1	1			7	1
2	220101	25	1	638.731697	657.2877375	11	22	2	2	3		3	2	1	1			6	1
2	220201	32	1	622.6885503	649.9950607	11	22	2	4	3		1	2	1	1			7	1
2	220202	21	2	552.5523719	633.2593441	11	22	2	1	3		1	1	1	1			5	1
2	220301	30	1	622.6885503	640.122338	11	22	2	1	3		1	2	1	1			7	1
2	220302	25	2	434.4751754	468.2408161	11	22	2	5	3		1	2	1	1			6	1
2	220303	25	2	434.4751754	468.2408161	11	22	2	5	3		1	2	1	1			6	1
2	220401	22	1	801.1146244	889.9668381	11	22	2	3	3		1	1	1	1			5	1
2	220501	45	1	538.9249043	560.4032892	11	22	2	1	3		2	2	1	1			10	1
2	220502	25	2	434.4751754	468.2408161	11	22	2	5	3		2	2	1	1			6	1
2	220503	22	2	552.5523719	596.6812353	11	22	2	5	3		2	1	1	1			5	1
2	220504	20	1	801.1146244	889.9668381	11	22	2	1	3		2	1	1	1			5	1
2	220601	32	1	622.6885503	687.4729955	11	22	2	2	3		2	2	1	1			7	1
2	220602	21	2	552.5523719	609.1311521	11	22	2	1	3		2	1	1	1			5	1
2	220701	32	1	630.8694472	658.5347112	11	22	2	3	3		2	2	1	1			7	1
2	220702	25	2	434.4751754	478.0107885	11	22	2	5	3		2	2	1	1			6	1
2	220801	63	1	338.3909703	346.1447838	11	22	2	3	3		1	2	2	1			13	1
2	220802	55	2	646.4193117	714.6587129	11	22	2	1	3		1	2	2	1			12	1
2	220803	52	2	443.325007	483.3053881	11	22	2	1	3		1	2	2	1			11	1
2	220804	35	2	465.0766964	501.0197291	11	22	2	1	3		1	2	1	1			8	1
2	220805	20	1	801.1146244	889.9668381	11	22	2	2	3		1	1	1	1			5	1
2	220806	20	1	801.1146244	889.9668381	11	22	2	2	3		1	1	1	1			5	1
2	220901	30	2	476.0236765	546.0813279	11	22	2	5	3		2	2	1	1			7	1
2	221001	35	1	566.3236805	588.7851139	11	22	2	2	3		1	2	1	1			8	1
2	221002	27	2	443.8190507	478.3108594	11	22	2	1	3		1	2	1	1			6	1
2	221003	26	2	443.8190507	478.3108594	11	22	2	1	3		1	2	1	1			6	1
2	221004	25	2	443.8190507	478.3108594	11	22	2	1	3		1	2	1	1			6	1
2	221101	25	1	638.731697	705.9081413	11	22	2	2	3		2	2	1	1			6	1
2	221102	17	2	589.8953734	651.4861159	11	22	2	5	3		2	1	1	1			4	1
2	221201	21	1	801.1146244	854.4604818	11	22	2	2	3		2	1	1	1			5	1
2	221202	15	2	589.8953734	651.4861159	11	22	2	1	3		2	1	1	1			4	1
2	221301	35	1	558.9797907	581.149952	11	22	2	3	3		2	2	1	1			8	1
2	221302	20	2	552.5523719	609.1311521	11	22	2	1	3		2	1	1	1			5	1
2	221401	27	1	638.731697	705.9081413	11	22	2	2	3		2	2	1	1			6	1
2	221402	22	2	552.5523719	596.6812353	11	22	2	1	3		2	1	1	1			5	1
2	221403	20	2	552.5523719	596.6812353	11	22	2	1	3		2	1	1	1			5	1
2	221501	50	1	483.5613551	504.8967095	11	22	2	3	3		1	2	2	1			11	1
2	221502	40	2	470.8972723	540.1040595	11	22	2	1	3		1	2	1	1			9	1
2	221503	20	1	801.1146244	889.9668381	11	22	2	3	3		1	1	1	1			5	1
2	221601	20	1	801.1146244	854.4604818	11	22	2	2	3		1	1	1	1			5	1
2	221602	16	2	589.8953734	651.4861159	11	22	2	1	3		1	1	1	1			4	1
2	221701	48	1	521.7647022	552.0964053	11	22	2	3	3		1	2	1	1			10	1
2	221702	35	2	465.0766964	501.0197291	11	22	2	1	3		1	2	1	1			8	1
2	221703	30	2	463.1313741	511.0485723	11	22	2	1	3		1	2	1	1			7	1
2	221704	16	1	700.8924613	773.228972	11	22	2	2	3		1	1	1	1			4	1
2	221801	20	1	801.1146244	854.4604818	11	22	2	2	3		2	1	1	1			5	1
2	221802	15	2	589.8953734	651.4861159	11	22	2	1	3		2	1	1	1			4	1
2	221901	50	1	483.5613551	504.8967095	11	22	2	1	3		1	2	2	1			11	1
2	221902	35	2	465.0766964	531.7335393	11	22	2	5	3		1	2	1	1			8	1
2	222001	28	1	638.731697	667.4252053	11	22	2	2	3		2	2	1	1			6	1
2	222002	20	2	552.5523719	609.1311521	11	22	2	1	3		2	1	1	1			5	1
2	222101	40	1	556.4291624	586.9166315	11	22	2	3	3		1	2	1	1			9	1
2	222102	25	2	443.8190507	507.6325569	11	22	2	1	3		1	2	1	1			6	1
2	222103	22	2	552.5523719	633.2593441	11	22	2	1	3		1	1	1	1			5	1
2	222201	42	1	574.7294361	595.747423	11	22	2	2	3		3	2	1	1			9	1
2	222202	25	2	456.1737511	491.6257168	11	22	2	1	3		3	2	1	1			6	1
2	222203	20	2	552.5523719	596.6812353	11	22	2	1	3		3	1	1	1			5	1
2	222204	20	1	801.1146244	889.9668381	11	22	2	1	3		3	1	1	1			5	1
2	222301	36	1	558.9797907	581.149952	11	22	2	2	3		2	2	1	1			8	1
2	222302	27	2	456.1737511	491.6257168	11	22	2	1	3		2	2	1	1			6	1
2	222401	50	2	443.325007	512.9332632	11	22	2	1	3		1	2	2	1			11	1
2	222501	55	1	503.7637848	527.3310293	11	22	2	1	3		1	2	2	1			12	1
2	222502	40	2	470.8972723	519.5252325	11	22	2	1	3		1	2	1	1			9	1
2	222601	20	1	801.1146244	839.7000517	11	22	2	2	3		2	1	1	1			5	1
2	222602	15	2	589.8953734	651.4861159	11	22	2	1	3		2	1	1	1			4	1
2	222701	25	1	638.731697	667.4252053	11	22	2	1	3		1	2	1	1			6	1
2	222702	18	2	589.8953734	677.2920233	11	22	2	1	3		1	1	1	1			4	1
2	222801	50	2	443.325007	512.9332632	11	22	2	1	3		1	2	2	1			11	1
2	230101	25	1	806.8517576	891.7096603	11	23	2	5	3		1	2	1	1			6	1
2	230201	35	1	706.1084157	734.1139675	11	23	2	1	3		2	2	1	1			8	1
2	230202	25	2	560.6363092	604.2066793	11	23	2	5	99		2	2	1	1			6	1
2	230301	20	1	1011.975366	1079.362344	11	23	2	5	3		2	1	1	1			5	1
2	230302	17	2	745.1612643	822.9632569	11	23	2	5	3		2	1	1	1			4	1
2	230402	50	2	575.6014271	640.6040793	11	23	2	5	3		1	2	2	1			11	1
2	230501	23	1	1011.975366	1079.362344	11	23	2	5	3		1	1	1	1			5	1
2	230502	17	2	745.1612643	855.5615166	11	23	2	1	3		1	1	1	1			4	1
2	230601	30	1	786.585907	808.6084281	11	23	2	5	3		1	2	1	1			7	1
2	230602	25	2	576.2428804	621.0261297	11	23	2	5	3		1	2	1	1			6	1
2	230603	18	2	745.1612643	785.8315028	11	23	2	1	3		1	1	1	1			4	1
2	230701	35	1	706.1084157	734.1139675	11	23	2	5	3		1	2	1	1			8	1
2	230702	30	2	601.3174887	689.8149588	11	23	2	5	3		1	2	1	1			7	1
2	230801	35	1	706.1084157	734.1139675	11	23	2	1	3		1	2	1	1			8	1
2	230802	25	2	576.2428804		11	23		1	3		1	2	1	1			6	2
2	230901	46	1	659.0979733	697.4132599	11	23	2	1	3		1	2	1	1			10	1
2	230903	20	1	1011.975366	1124.2143	11	23	2	1	3		1	1	1	1			5	1
2	230904	18	1	885.3738071	976.7499531	11	23	2	1	3		1	1	1	1			4	1
2	231001	60	1	427.4585878	443.9971127	11	23	2	5	3		1	2	2	1			13	1
2	231002	45	2	671.720446	774.4879991	11	23	2	1	3		1	2	1	1			10	1
2	231003	30	2	585.0318138	671.1324784	11	23	2	5	3		1	2	1	1			7	1
2	231004	15	1	885.3738071	976.7499531	11	23	2	1	3		1	1	1	1			4	1
2	231101	40	1	702.8864385	741.39849	11	23	2	1	3		1	2	1	1			9	1
2	231102	27	2	576.2428804		11	23		5	3		1	2	1	1			6	2
2	231201	39	1	715.3852848	732.461882	11	23	2	5	3		2	2	1	1			8	1
2	231202	25	2	576.2428804	621.0261297	11	23	2	5	3		2	2	1	1			6	1
2	231203	20	2	697.9892411	753.7332274	11	23	2	5	3		2	1	1	1			5	1
2	231301	32	1	786.585907	808.6084281	11	23	2	1	3		1	2	1	1			7	1
2	231302	25	2	548.8330398	591.486108	11	23	2	5	3		1	2	1	1			6	1
2	231401	38	1	706.1084157	734.1139675	11	23	2	3	3		1	2	1	1			8	1
2	231402	28	2	576.2428804	633.9840094	11	23	2	1	3		1	2	1	1			6	1
2	231501	40	1	702.8864385		11	23		5	3		1	2	1	1			9	2
2	231502	30	2	585.0318138	645.5612595	11	23	2	1	3		1	2	1	1			7	1
2	231503	15	2	745.1612643	822.9632569	11	23	2	1	3		1	1	1	1			4	1
2	231601	55	1	636.3590489	666.129409	11	23	2	1	3		1	2	2	1			12	1
2	231603	18	1	885.3738071	976.7499531	11	23	2	2	3		1	1	1	1			4	1
2	231701	55	1	636.3590489	666.129409	11	23	2	5	3		1	2	2	1			12	1
2	231702	40	2	611.4005248	701.2567812	11	23	2	1	3		1	2	1	1			9	1
2	231801	20	1	1011.975366	1079.362344	11	23	2	5	3		1	1	1	1			5	1
2	231802	15	2	745.1612643	855.5615166	11	23	2	5	3		1	1	1	1			4	1
2	231901	40	1	702.8864385	741.39849	11	23	2	5	99		1	2	1	1			9	1
2	231902	32	2	601.3174887	689.8149588	11	23	2	5	3		1	2	1	1			7	1
2	231903	15	1	885.3738071	976.7499531	11	23	2	5	3		1	1	1	1			4	1
2	232001	50	1	610.8391537	637.7901698	11	23	2	2	3		1	2	2	1			11	1
2	232002	45	2	671.720446	711.3656428	11	23	2	5	3		1	2	1	1			10	1
2	232003	30	2	585.0318138	632.3667546	11	23	2	5	3		1	2	1	1			7	1
2	232101	35	1	706.1084157	734.1139675	11	23	2	5	3		1	2	1	1			8	1
2	232102	30	2	601.3174887	649.9701039	11	23	2	1	3		1	2	1	1			7	1
2	232103	28	2	576.2428804	621.0261297	11	23	2	5	99		1	2	1	1			6	1
2	232201	30	1	786.585907	821.0797423	11	23	2	5	3		1	2	1	1			7	1
2	232202	25	2	576.2428804	659.0966438	11	23	2	5	3		1	2	1	1			6	1
2	232301	45	1	659.0979733	697.4132599	11	23	2	5	3		1	2	1	1			10	1
2	232302	30	2	601.3174887	663.5319075	11	23	2	1	99		1	2	1	1			7	1
2	232401	28	1	806.8517576	830.2919187	11	23	2	2	3		1	2	1	1			6	1
2	232501	30	1	786.585907	821.0797423	11	23	2	5	3		1	2	1	1			7	1
2	232502	30	2	585.0318138	671.1324784	11	23	2	1	3		1	2	1	1			7	1
2	232601	23	1	1011.975366	1060.716833	11	23	2	5	3		1	1	1	1			5	1
2	232602	20	2	697.9892411	799.9390311	11	23	2	1	3		1	1	1	1			5	1
2	232701	55	1	636.3590489	704.537631	11	23	2	5	99		2	2	2	1			12	1
2	232702	40	2	611.4005248	644.102919	11	23	2	1	3		2	2	1	1			9	1
2	232703	35	2	603.8432436	650.5107236	11	23	2	1	3		2	2	1	1			8	1
2	232704	30	2	601.3174887	649.9701039	11	23	2	5	3		2	2	1	1			7	1
2	232801	40	1	702.8864385	741.39849	11	23	2	5	3		1	2	1	1			9	1
2	232802	30	2	601.3174887	649.9701039	11	23	2	5	3		1	2	1	1			7	1
1	240101	64	1	459.8291658	470.3655863	11	24	2	5	2		1	2	2	1			13	1
1	240102	55	2	843.7438498	932.8138605	11	24	2	5	3		1	2	2	1			12	1
1	240103	50	2	578.653424	630.8381284	11	24	2	5	3		1	2	2	1			11	1
1	240104	20	2	717.2403596	790.68242	11	24	2	3	3		1	1	1	1			5	1
1	240201	30	1	829.9724668	866.3689154	11	24	2	2	3		1	2	1	1			7	1
1	240202	24	2	717.2403596	774.521811	11	24	2	5	3		1	1	1	1			5	1
1	240301	25	1	829.1573298	853.2454987	11	24	2	3	3		1	2	1	1			6	1
1	240401	28	1	829.1573298	853.2454987	11	24	2	3	3		2	2	1	1			6	1
1	240402	19	2	765.7134261	845.6612618	11	24	2	5	3		2	1	1	1			4	1
1	240501	50	1	657.0967726	675.6677882	11	24	2	5	2		1	2	2	1			11	1
1	240502	40	2	614.6423384	678.1143629	11	24	2	5	2		1	2	1	1			9	1
1	240503	15	1	909.7931464	1003.689522	11	24	2	3	3		1	1	1	1			4	1
1	240504	20	2	717.2403596	790.68242	11	24	2	5	3		1	1	1	1			5	1
1	240601	40	1	756.1146129	783.7658971	11	24	2	5	2		1	2	1	1			9	1
1	240602	30	2	604.5058393	693.4725472	11	24	2	5	3		1	2	1	1			7	1
1	240701	60	1	459.8291658	477.6201199	11	24	2	5	3		1	2	2	1			13	1
1	240702	40	2	614.6423384	647.5181296	11	24	2	5	3		1	2	1	1			9	1
1	240703	30	2	604.5058393	653.416424	11	24	2	1	2		1	2	1	1			7	1
1	240704	20	1	1039.88648	1155.221057	11	24	2	3	3		1	1	1	1			5	1
1	240705	15	1	909.7931464	1003.689522	11	24	2	2	3		1	1	1	1			4	1
1	240801	50	2	578.653424	630.8381284	11	24	2	5	3		1	2	2	1			11	1
1	240802	22	1	1039.88648	1155.221057	11	24	2	5	3		1	1	1	1			5	1
1	240901	22	1	1039.88648	1089.972277	11	24	2	3	2		1	1	1	1			5	1
1	240902	20	2	717.2403596	822.0020089	11	24	2	5	3		1	1	1	1			5	1
1	241004	30	2	604.5058393	667.050136	11	24	2	5	3		2	2	1	1			7	1
1	241101	28	1	829.1573298	873.1961731	11	24	2	3	3		3	2	1	1			6	1
1	241102	25	2	579.2982785	653.2329174	11	24	2	2	2		3	2	1	1			6	1
1	241201	40	1	756.1146129	797.5431045	11	24	2	5	2		1	2	1	1			9	1
1	241204	20	1	1039.88648	1155.221057	11	24	2	3	3		1	1	1	1			5	1
1	241205	18	2	765.7134261	807.5053833	11	24	2	5	3		1	1	1	1			4	1
1	241206	15	1	909.7931464	1003.689522	11	24	2	1	3		1	1	1	1			4	1
1	241301	60	1	459.8291658	505.1591226	11	24	2	1	3		1	2	2	1			13	1
1	241302	40	2	614.6423384	647.5181296	11	24	2	5	3		1	2	1	1			9	1
1	241303	30	2	604.5058393	653.416424	11	24	2	5	2		1	2	1	1			7	1
1	241304	15	1	909.7931464	1003.689522	11	24	2	2	3		1	1	1	1			4	1
1	241401	42	1	756.1146129	783.7658971	11	24	2	5	2		2	2	1	1			9	1
1	241402	32	2	604.5058393	653.416424	11	24	2	5	2		2	2	1	1			7	1
1	241403	31	2	604.5058393	653.416424	11	24	2	5	3		2	2	1	1			7	1
1	241501	29	1	829.1573298	866.4052585	11	24	2	5	3		1	2	1	1			6	1
1	241502	20	2	717.2403596	822.0020089	11	24	2	5	3		1	1	1	1			5	1
1	241601	35	1	745.0559924	774.6062764	11	24	2	2	3		1	2	1	1			8	1
1	241602	25	2	579.2982785	624.3189809	11	24	2	5	2		1	2	1	1			6	1
1	241603	25	2	579.2982785	624.3189809	11	24	2	1	2		1	2	1	1			6	1
1	241701	50	1	657.0967726	675.6677882	11	24	2	5	3		1	2	2	1			11	1
1	241702	45	2	694.0800865	735.0449578	11	24	2	5	3		1	2	1	1			10	1
1	241703	40	2	614.6423384	647.5181296	11	24	2	5	3		1	2	1	1			9	1
1	241706	17	1	909.7931464	1003.689522	11	24	2	3	3		1	1	1	1			4	1
1	241803	19	1	909.7931464	1003.689522	11	24	2	3	3		1	1	1	1			4	1
1	241901	28	1	829.1573298	853.2454987	11	24	2	3	3		1	2	1	1			6	1
1	241902	19	2	765.7134261	807.5053833	11	24	2	5	3		1	1	1	1			4	1
1	242001	23	1	1039.88648	1089.972277	11	24	2	5	3		2	1	1	1			5	1
1	242002	18	2	765.7134261	807.5053833	11	24	2	5	3		2	1	1	1			4	1
1	242101	30	1	829.9724668	866.3689154	11	24	2	5	3		2	2	1	1			7	1
1	242102	25	2	579.2982785	662.5913553	11	24	2	5	3		2	2	1	1			6	1
1	242201	62	1	459.8291658	470.3655863	11	24	2	5	3		1	2	2	1			13	1
1	242202	55	2	843.7438498	989.997772	11	24	2	5	3		1	2	2	1			12	1
1	242203	50	2	578.653424	669.5101435	11	24	2	5	3		1	2	2	1			11	1
1	242204	30	2	604.5058393	693.4725472	11	24	2	5	3		1	2	1	1			7	1
1	242301	28	1	829.1573298	866.4052585	11	24	2	5	2		1	2	1	1			6	1
1	242302	20	2	717.2403596	822.0020089	11	24	2	5	3		1	1	1	1			5	1
1	242401	25	1	829.1573298	866.4052585	11	24	2	5	2		1	2	1	1			6	1
1	242402	16	2	765.7134261	879.1586084	11	24	2	5	3		1	1	1	1			4	1
1	242501	52	1	657.0967726	675.6677882	11	24	2	5	3		1	2	2	1			11	1
1	242502	42	2	614.6423384	704.9750373	11	24	2	5	3		1	2	1	1			9	1
1	242503	40	2	614.6423384	704.9750373	11	24	2	5	3		1	2	1	1			9	1
1	242504	18	1	909.7931464	1003.689522	11	24	2	5	3		1	1	1	1			4	1
1	242505	17	1	909.7931464	1003.689522	11	24	2	5	3		1	1	1	1			4	1
1	242506	15	2	765.7134261	879.1586084	11	24	2	5	3		1	1	1	1			4	1
1	242507	18	1	909.7931464	1003.689522	11	24	2	5	3		1	1	1	1			4	1
1	242508	16	1	909.7931464	1003.689522	11	24	2	5	3		1	1	1	1			4	1
1	242601	60	1	459.8291658	477.6201199	11	24	2	5	3		1	2	2	1			13	1
1	242602	25	1	829.1573298	866.4052585	11	24	2	5	2		1	2	1	1			6	1
1	242603	20	2	717.2403596	822.0020089	11	24	2	5	3		1	1	1	1			5	1
1	242604	50	2	578.653424	669.5101435	11	24	2	5	3		1	2	2	1			11	1
1	242606	20	2	717.2403596	822.0020089	11	24	2	5	3		1	1	1	1			5	1
1	242702	28	2	579.2982785	637.3455668	11	24	2	1	99		1	2	1	1			6	1
1	242801	20	1	1039.88648	1155.221057	11	24	2	2	3		1	1	1	1			5	1
1	250101	37	1	795.8552647	827.4203407	11	25	2	3	3		2	2	1	1			8	1
1	250102	25	2	618.7958884	666.8861841	11	25	2	5	3		2	2	1	1			6	1
1	250103	20	2	766.1431114	827.3301163	11	25	2	1	3		2	1	1	1			5	1
1	250201	25	1	885.6907841	925.4783444	11	25	2	3	3		2	2	1	1			6	1
1	250202	20	2	766.1431114	844.592585	11	25	2	1	3		2	1	1	1			5	1
1	250301	34	1	886.5614986	925.4395233	11	25	2	3	3		2	2	1	1			7	1
1	250302	25	2	618.7958884	680.8009463	11	25	2	5	3		2	2	1	1			6	1
1	250401	35	1	795.8552647	814.8527197	11	25	2	3	3		2	2	1	1			8	1
1	250402	30	2	645.7221465	697.9675438	11	25	2	5	3		2	2	1	1			7	1
1	250406	16	2	817.9211597	862.5625685	11	25	2	5	3		2	1	1	1			4	1
1	250501	35	1	795.8552647	814.8527197	11	25	2	3	3		1	2	1	1			8	1
1	250502	19	2	817.9211597	903.3199842	11	25	2	5	3		1	1	1	1			4	1
1	250601	23	1	1110.787831	1164.288569	11	25	2	3	3		2	1	1	1			5	1
1	250602	15	2	817.9211597	903.3199842	11	25	2	5	3		2	1	1	1			4	1
1	250701	20	1	1110.787831		11	25		3	3		2	1	1	1			5	2
1	250702	15	2	817.9211597	903.3199842	11	25	2	1	3		2	1	1	1			4	1
1	250801	35	1	795.8552647	827.4203407	11	25	2	1	3		2	2	1	1			8	1
1	250901	60	1	491.1811543		11	25		5	3		2	2	2	1			13	2
1	251001	30	1	886.5614986	925.4395233	11	25	2	5	3		2	2	1	1			7	1
1	251101	57	1	731.2230498	765.431369	11	25	2	5	3		1	2	2	1			12	1
1	251102	25	2	618.7958884		11	25		5	3		1	2	1	1			6	2
1	251103	20	2	766.1431114	827.3301163	11	25	2	5	3		1	1	1	1			5	1
1	251104	25	1	885.6907841	978.8403146	11	25	2	3	3		1	2	1	1			6	1
1	251105	15	1	971.8244973	1072.122898	11	25	2	99	3		1	1	1	1			4	1
1	251201	33	1	886.5614986	925.4395233	11	25	2	1	2		2	2	1	1			7	1
1	251202	28	2	618.7958884	666.8861841	11	25	2	1	3		2	2	1	1			6	1
1	251203	24	2	744.5729193	804.0372494	11	25	2	1	3		2	1	1	1			5	1
1	251301	25	1	885.6907841	911.4213282	11	25	2	3	3		1	2	1	1			6	1
1	251302	18	2	817.9211597		11	25		5	3		1	1	1	1			4	2
1	251402	62	2	594.1453315	643.6904947	11	25	2	1	3		1	2	2	1			13	1
1	251403	56	2	901.2718395	996.4148055	11	25	2	1	3		1	2	2	1			12	1
1	251407	20	2	766.1431114	844.592585	11	25	2	1	3		1	1	1	1			5	1
1	251601	29	1	885.6907841	925.4783444	11	25	2	3	3		2	2	1	1			6	1
1	251602	18	2	817.9211597	903.3199842	11	25	2	5	3		2	1	1	1			4	1
1	251701	40	2	656.5497705	753.0415172	11	25	2	5	3		2	2	1	1			9	1
1	251801	25	1	885.6907841	911.4213282	11	25	2	3	3		2	2	1	1			6	1
1	251802	20	2	766.1431114	844.592585	11	25	2	5	3		2	1	1	1			5	1
1	251901	55	1	731.2230498	765.431369	11	25	2	5	3		1	2	2	1			12	1
1	251902	45	2	741.4037288	854.8322355	11	25	2	1	3		1	2	1	1			10	1
1	251903	40	2	656.5497705	753.0415172	11	25	2	1	3		1	2	1	1			9	1
1	251904	15	2	817.9211597	939.1012408	11	25	2	1	3		1	1	1	1			4	1
1	252001	20	1	1110.787831	1184.754686	11	25	2	3	3		2	1	1	1			5	1
1	252002	19	2	817.9211597	862.5625685	11	25	2	1	3		2	1	1	1			4	1
1	252101	29	1	885.6907841	925.4783444	11	25	2	2	3		2	2	1	1			6	1
1	252102	18	2	817.9211597	903.3199842	11	25	2	1	3		2	1	1	1			4	1
1	252201	35	1	795.8552647	814.8527197	11	25	2	2	3		2	2	1	1			8	1
1	252202	25	2	618.7958884	666.8861841	11	25	2	5	3		2	2	1	1			6	1
1	252301	30	2	645.7221465	712.5308271	11	25	2	5	3		2	2	1	1			7	1
1	252302	25	2	618.7958884	666.8861841	11	25	2	5	3		2	2	1	1			6	1
1	252303	18	1	971.8244973	1072.122898	11	25	2	2	3		2	1	1	1			4	1
1	252304	15	2	817.9211597	903.3199842	11	25	2	5	3		2	1	1	1			4	1
1	252401	40	1	807.6678819	851.9210434	11	25	2	1	3		3	2	1	1			9	1
1	252402	25	2	618.7958884	666.8861841	11	25	2	5	2		3	2	1	1			6	1
1	252404	25	2	618.7958884	666.8861841	11	25	2	5	3		3	2	1	1			6	1
1	252501	55	1	731.2230498	753.8052935	11	25	2	1	3		2	2	2	1			12	1
1	252601	30	1	886.5614986	925.4395233	11	25	2	3	3		2	2	1	1			7	1
1	252602	19	2	817.9211597	903.3199842	11	25	2	5	3		2	1	1	1			4	1
1	252701	50	1	701.8988253	721.7360465	11	25	2	2	3		2	2	2	1			11	1
1	252702	35	2	648.4344172	698.5480859	11	25	2	5	3		2	2	1	1			8	1
1	252802	42	2	656.5497705	753.0415172	11	25	2	1	3		2	2	1	1			9	1
1	260101	55	1	846.6793208	886.2889536	11	26	2	5	3		1	2	2	1			12	1
1	260102	42	2	760.2155238	838.7203962	11	26	2	1	3		1	2	1	1			9	1
1	260109	15	2	947.066606	1045.949455	11	26	2	5	3		1	1	1	1			4	1
1	260201	20	1	1286.175384	1371.821216	11	26	1	3	3	2	1	1	1	1		1	5	1	2	1	2	2	1
1	260202	18	2	947.066606	1087.380384	11	26	2	99	3		1	1	1	1			4	1
1	260301	35	2	750.8187989	825.7219269	11	26	2	5	3		2	2	1	1			8	1
1	260401	60	1	568.7360734	590.7406746	11	26	2	5	3		1	2	2	1			13	1
1	260402	45	2	858.4674754	909.1345531	11	26	2	1	3		1	2	1	1			10	1
1	260403	35	2	750.8187989	808.845152	11	26	2	5	3		1	2	1	1			8	1
1	260404	17	1	1125.270471	1241.405461	11	26	2	3	3		1	1	1	1			4	1
1	260405	32	2	747.6782749	808.1729455	11	26	2	5	2		1	2	1	1			7	1
1	260501	30	1	1026.544893	1071.561553	11	26	2	5	3		1	2	1	1			7	1
1	260502	27	2	716.5005023	788.2958326	11	26	2	5	3		1	2	1	1			6	1
1	260601	30	1	1026.544893	1071.561553	11	26	2	2	3		1	2	1	1			7	1
1	260602	25	2	716.5005023	819.5208868	11	26	2	5	3		1	2	1	1			6	1
1	260701	50	1	812.7249556	848.5834352	11	26	2	2	3		1	2	2	1			11	1
1	260702	35	2	750.8187989	808.845152	11	26	2	1	3		1	2	1	1			8	1
1	260703	20	2	887.1130763	957.9611873	11	26	2	5	3		1	1	1	1			5	1
1	260801	38	1	921.5166222	958.0656576	11	26	2	5	3		1	2	1	1			8	1
1	260802	27	2	716.5005023	819.5208868	11	26	2	1	3		1	2	1	1			6	1
1	260901	22	1	1286.175384	1371.821216	11	26	2	5	3		1	1	1	1			5	1
1	260902	16	2	947.066606	1045.949455	11	26	2	5	3		1	1	1	1			4	1
1	261001	26	1	1025.536697	1133.394049	11	26	2	5	3		1	2	1	1			6	1
1	261002	19	2	947.066606	1045.949455	11	26	2	5	3		1	1	1	1			4	1
1	261101	30	1	1026.544893	1133.346506	11	26	2	3	3		1	2	1	1			7	1
1	261102	20	2	887.1130763	977.949309	11	26	2	5	3		1	1	1	1			5	1
1	261201	50	1	812.7249556	897.5117373	11	26	2	5	3		1	2	2	1			11	1
1	261202	35	2	750.8187989	808.845152	11	26	2	1	3		1	2	1	1			8	1
1	261203	30	2	747.6782749	808.1729455	11	26	2	1	3		1	2	1	1			7	1
1	261302	50	2	715.7029192	828.0783354	11	26	2	1	3		1	2	2	1			11	1
1	261303	50	2	715.7029192	828.0783354	11	26	2	1	3		1	2	2	1			11	1
1	261304	45	1	876.9335886	927.9122945	11	26	2	5	3		1	2	1	1			10	1
1	261305	30	2	747.6782749	857.7160453	11	26	2	5	3		1	2	1	1			7	1
1	261401	40	1	935.1943896	1027.42533	11	26	2	3	3		2	2	1	1			9	1
1	261402	32	2	747.6782749	808.1729455	11	26	2	5	3		2	2	1	1			7	1
1	261403	33	2	747.6782749	808.1729455	11	26	2	5	3		2	2	1	1			7	1
1	261404	27	1	1025.536697	1071.606504	11	26	2	3	3		2	2	1	1			6	1
1	261405	18	2	947.066606	1045.949455	11	26	2	5	3		2	1	1	1			4	1
1	261406	15	2	947.066606	1045.949455	11	26	2	5	3		2	1	1	1			4	1
1	261412	20	2	887.1130763	977.949309	11	26	2	5	3		2	1	1	1			5	1
1	261601	30	1	1026.544893	1055.285691	11	26	2	3	3		2	2	1	1			7	1
1	261602	18	2	947.066606	1045.949455	11	26	2	5	3		2	1	1	1			4	1
1	261603	20	1	1286.175384	1371.821216	11	26	2	3	3		2	1	1	1			5	1
1	261604	16	2	947.066606	1045.949455	11	26	2	5	3		2	1	1	1			4	1
1	261701	55	1	846.6793208	937.3913106	11	26	2	1	3		1	2	2	1			12	1
1	261702	35	2	750.8187989	858.4294598	11	26	2	5	3		1	2	1	1			8	1
1	261801	45	1	876.9335886	927.9122945	11	26	2	5	3		1	2	1	1			10	1
1	261802	40	2	760.2155238	800.8776866	11	26	2	5	3		1	2	1	1			9	1
1	261803	35	2	750.8187989	808.845152	11	26	2	1	3		1	2	1	1			8	1
1	261901	64	1	568.7360734	624.8020727	11	26	2	5	3		2	2	2	1			13	1
1	261902	50	2	715.7029192	780.2471589	11	26	2	1	3		2	2	2	1			11	1
1	261903	45	2	858.4674754	909.1345531	11	26	2	1	2		2	2	1	1			10	1
1	261904	20	1	1286.175384	1428.826044	11	26	2	5	3		2	1	1	1			5	1
1	261905	15	1	1125.270471	1241.405461	11	26	2	2	3		2	1	1	1			4	1
1	262001	30	1	1026.544893	1071.561553	11	26	2	5	3		1	2	1	1			7	1
1	262002	25	2	716.5005023	819.5208868	11	26	2	5	3		1	2	1	1			6	1
1	262101	30	1	1026.544893	1133.346506	11	26	2	5	3		1	2	1	1			7	1
1	262102	17	2	947.066606	1045.949455	11	26	2	5	3		1	1	1	1			4	1
1	262201	22	1	1209.041754	1279.869297	11	26	2	3	3		3	1	1	1			5	1
1	262202	18	2	947.066606	1039.475682	11	26	2	5	3		3	1	1	1			4	1
1	262301	25	1	1025.536697	1055.329959	11	26	2	3	3		2	2	1	1			6	1
1	262302	18	2	947.066606	1045.949455	11	26	2	5	3		2	1	1	1			4	1
1	262401	27	1	1025.536697	1071.606504	11	26	2	5	3		1	2	1	1			6	1
1	262402	17	2	947.066606	1087.380384	11	26	2	5	3		1	1	1	1			4	1
1	262501	25	1	1025.536697	1071.606504	11	26	2	3	3		1	2	1	1			6	1
1	262502	17	2	947.066606	1045.949455	11	26	2	5	3		1	1	1	1			4	1
1	262601	50	1	812.7249556	848.5834352	11	26	2	5	3		1	2	2	1			11	1
1	262602	40	2	760.2155238	800.8776866	11	26	2	1	3		1	2	1	1			9	1
1	262603	40	2	760.2155238	800.8776866	11	26	2	2	3		1	2	1	1			9	1
1	262604	20	1	1286.175384	1428.826044	11	26	2	3	3		1	1	1	1			5	1
1	262606	16	1	1125.270471	1241.405461	11	26	2	2	3		1	1	1	1			4	1
1	262701	64	1	568.7360734	624.8020727	11	26	2	5	3		2	2	2	1			13	1
1	262702	35	2	750.8187989	825.7219269	11	26	2	5	3		2	2	1	1			8	1
1	262801	30	1	1026.544893	1071.561553	11	26	2	5	3		1	2	1	1			7	1
1	262802	20	2	887.1130763	1016.686695	11	26	2	3	3		1	1	1	1			5	1
1	270101	23	1	1163.68249	1241.171576	11	27	2	3	3		1	1	1	1			5	1
1	270201	28	1	927.8665358	969.5487417	11	27	2	2	3		1	2	1	1			6	1
1	270202	23	2	802.6261167	884.8112795	11	27	2	1	3		1	1	1	1			5	1
1	270301	26	1	927.8665358	969.5487417	11	27	2	5	3		1	2	1	1			6	1
1	270302	16	2	856.8697864	983.8203475	11	27	2	1	3		1	1	1	1			4	1
1	270401	26	1	927.8665358	969.5487417	11	27	2	5	3		1	2	1	1			6	1
1	270402	20	2	802.6261167	884.8112795	11	27	2	1	2		1	1	1	1			5	1
1	270501	27	1	927.8665358	969.5487417	11	27	2	2	3		1	2	1	1			6	1
1	270601	62	1	514.5707331	534.479658	11	27	2	5	3		1	2	2	1			13	1
1	270602	35	2	679.3122466	731.8122804	11	27	2	1	3		1	2	1	1			8	1
1	270603	40	2	687.8140453	724.6036212	11	27	2	1	3		1	2	1	1			9	1
1	270701	27	1	927.8665358	969.5487417	11	27	2	3	2		2	2	1	1			6	1
1	270801	63	1	514.5707331	534.479658	11	27	2	5	3		1	2	2	1			13	1
1	270802	50	2	647.5407364	749.2137321	11	27	2	1	3		1	2	2	1			11	1
1	270901	46	1	793.416104	839.5396951	11	27	2	2	3		1	2	1	1			10	1
1	270902	35	2	679.3122466	747.0817434	11	27	2	1	3		1	2	1	1			8	1
1	270903	16	1	1018.101854	1123.17637	11	27	2	3	3		1	1	1	1			4	1
1	271001	24	1	1163.68249	1241.171576	11	27	2	2	3		1	1	1	1			5	1
1	271002	20	2	802.6261167	884.8112795	11	27	2	2	3		1	1	1	1			5	1
1	271101	18	1	1018.101854	1061.945847	11	27	2	5	3		1	1	1	1			4	1
1	271201	58	1	766.043195	801.8804818	11	27	2	5	3		1	2	2	1			12	1
1	271202	45	2	776.7086683	895.5385324	11	27	2	1	3		1	2	1	1			10	1
1	271301	50	1	735.3225789	767.7659652	11	27	2	5	3		1	2	2	1			11	1
1	271302	37	2	679.3122466	776.6742732	11	27	2	1	3		1	2	1	1			8	1
1	271304	25	1	927.8665358	1025.451758	11	27	2	5	3		1	2	1	1			6	1
1	271401	62	1	514.5707331	534.479658	11	27	2	5	3		1	2	2	1			13	1
1	271402	50	2	647.5407364	705.9379056	11	27	2	1	3		1	2	2	1			11	1
1	271403	45	2	776.7086683	822.55031	11	27	2	1	3		1	2	1	1			10	1
1	271601	33	1	928.7787129		11	27		5	3		1	2	1	1			7	2
1	271602	25	2	648.2623592	741.4712785	11	27	2	1	3		1	2	1	1			6	1
1	271701	46	2	776.7086683	861.4170845	11	27	2	1	3		1	2	1	1			10	1
1	271801	63	1	514.5707331	534.479658	11	27	2	5	3		1	2	2	1			13	1
1	271802	50	2	647.5407364	749.2137321	11	27	2	1	3		1	2	2	1			11	1
1	271803	40	2	687.8140453	788.900637	11	27	2	1	3		1	2	1	1			9	1
1	271901	36	1	833.7531344	866.8213093	11	27	2	4	3		1	2	1	1			8	1
1	271902	30	2	676.4708201	746.4608665	11	27	2	1	2		1	2	1	1			7	1
1	271903	16	1	1018.101854	1123.17637	11	27	2	3	3		1	1	1	1			4	1
1	272001	42	1	846.1282573	892.4887122	11	27	2	5	3		1	2	1	1			9	1
1	272002	35	2	679.3122466	747.0817434	11	27	2	1	2		1	2	1	1			8	1
1	272101	63	1	514.5707331	534.479658	11	27	2	5	3		1	2	2	1			13	1
1	272102	45	2	776.7086683	822.55031	11	27	2	1	3		1	2	1	1			10	1
1	272103	50	2	647.5407364	705.9379056	11	27	2	1	3		1	2	2	1			11	1
1	272201	54	1	735.3225789	767.7659652	11	27	2	5	3		1	2	2	1			11	1
1	272301	50	1	735.3225789	767.7659652	11	27	2	5	3		1	2	2	1			11	1
1	272302	40	2	687.8140453	758.8422632	11	27	2	1	3		1	2	1	1			9	1
1	272502	53	2	647.5407364		11	27		1	3		1	2	2	1			11	2
1	272503	55	2	944.1895462		11	27		1	3		1	2	2	1			12	2
1	272504	60	2	622.4379663		11	27		1	3		1	2	2	1			13	2
1	272601	54	1	735.3225789	756.1044297	11	27	2	5	3		1	2	2	1			11	1
1	272602	40	2	687.8140453	788.900637	11	27	2	1	3		1	2	1	1			9	1
1	272701	28	1	927.8665358	969.5487417	11	27	2	2	3		1	2	1	1			6	1
1	272802	36	2	679.3122466	776.6742732	11	27	2	1	3		1	2	1	1			8	1
1	272803	45	2	776.7086683	895.5385324	11	27	2	1	3		1	2	1	1			10	1
2	280101	25	1	881.9997154	921.6214631	11	28	2	5	3		1	2	1	1			6	1
2	280102	20	2	762.9980429	874.4431566	11	28	2	1	99		1	1	1	1			5	1
2	280201	18	1	967.8350931	1067.721762	11	28	2	5	3		1	1	1	1			4	1
2	280301	43	1	768.3513519	810.4503102	11	28	2	5	3		1	2	1	1			9	1
2	280302	35	2	642.2062907	734.2501281	11	28	2	1	3		1	2	1	1			8	1
2	280303	30	2	639.520071	733.6399151	11	28	2	1	99		1	2	1	1			7	1
2	280401	50	1	667.7310357	697.1921954	11	28	2	5	3		1	2	2	1			11	1
2	280402	40	2	650.2436971	745.8086533	11	28	2	1	99		1	2	1	1			9	1
2	280403	30	2	639.520071	733.6399151	11	28	2	1	3		1	2	1	1			7	1
2	280501	40	1	768.3513519	810.4503102	11	28	2	5	3		1	2	1	1			9	1
2	280502	30	2	639.520071	733.6399151	11	28	2	1	3		1	2	1	1			7	1
2	280503	15	1	967.8350931		11	28		5	3		1	1	1	1			4	2
2	280601	50	1	667.7310357	697.1921954	11	28	2	5	3		1	2	2	1			11	1
2	280602	40	2	650.2436971	745.8086533	11	28	2	1	3		1	2	1	1			9	1
2	280701	47	1	720.4845493	762.3684165	11	28	2	5	3		1	2	1	1			10	1
2	280702	35	2	642.2062907	734.2501281	11	28	2	1	3		1	2	1	1			8	1
2	280703	30	2	639.520071	733.6399151	11	28	2	1	3		1	2	1	1			7	1
2	280704	18	1	967.8350931	1067.721762	11	28	2	5	3		1	1	1	1			4	1
2	280801	26	1	881.9997154	921.6214631	11	28	2	3	3		1	2	1	1			6	1
2	280901	25	1	881.9997154	921.6214631	11	28	2	5	3		1	2	1	1			6	1
2	280902	20	2	762.9980429	841.1254762	11	28	2	1	99		1	1	1	1			5	1
2	280903	20	2	762.9980429	841.1254762	11	28	2	1	99		1	1	1	1			5	1
2	281001	40	1	768.3513519	810.4503102	11	28	2	5	3		1	2	1	1			9	1
2	281002	40	2	650.2436971	745.8086533	11	28	2	1	3		1	2	1	1			9	1
2	281003	30	2	639.520071	733.6399151	11	28	2	1	99		1	2	1	1			7	1
2	281004	15	1	967.8350931	1067.721762	11	28	2	5	3		1	1	1	1			4	1
2	281101	25	1	881.9997154	921.6214631	11	28	2	5	3		1	2	1	1			6	1
2	281102	30	2	639.520071		11	28		1	3		1	2	1	1			7	2
2	281104	15	1	967.8350931	1067.721762	11	28	2	2	3		1	1	1	1			4	1
2	281201	35	1	771.8734152	802.4873272	11	28	2	5	3		1	2	1	1			8	1
2	281202	30	2	639.520071	733.6399151	11	28	2	1	3		1	2	1	1			7	1
2	281203	25	2	612.852436	700.9700205	11	28	2	1	3		1	2	1	1			6	1
2	281204	20	2	762.9980429	874.4431566	11	28	2	1	99		1	1	1	1			5	1
2	281205	16	1	967.8350931	1067.721762	11	28	2	5	3		1	1	1	1			4	1
2	281302	45	2	734.2826444	846.6216853	11	28	2	1	3		1	2	1	1			10	1
2	281303	40	2	650.2436971	745.8086533	11	28	2	1	3		1	2	1	1			9	1
2	281304	15	1	967.8350931	1067.721762	11	28	2	5	3		1	1	1	1			4	1
2	281401	45	1	720.4845493	762.3684165	11	28	2	5	3		1	2	1	1			10	1
2	281402	30	2	639.520071	733.6399151	11	28	2	1	3		1	2	1	1			7	1
2	281403	20	1	1106.227973	1228.920534	11	28	2	5	3		1	1	1	1			5	1
2	281404	18	1	967.8350931	1067.721762	11	28	2	5	3		1	1	1	1			4	1
2	281405	15	2	814.5635389	935.2461677	11	28	2	1	3		1	1	1	1			4	1
2	281501	30	1	859.8463592	897.5528556	11	28	2	5	3		1	2	1	1			7	1
2	281502	20	2	762.9980429	841.1254762	11	28	2	1	3		1	1	1	1			5	1
2	281601	40	1	768.3513519	810.4503102	11	28	2	5	3		1	2	1	1			9	1
2	281602	20	2	762.9980429	841.1254762	11	28	2	1	3		1	1	1	1			5	1
2	281603	15	2	814.5635389	899.6117955	11	28	2	3	99		1	1	1	1			4	1
2	281801	60	1	467.2709072	485.349785	11	28	2	5	3		1	2	2	1			13	1
2	281802	30	2	639.520071	733.6399151	11	28	2	1	3		1	2	1	1			7	1
2	281803	25	1	881.9997154		11	28		5	3		1	2	1	1			6	2
2	281804	25	1	881.9997154	921.6214631	11	28	2	5	3		1	2	1	1			6	1
2	281901	25	1	881.9997154	921.6214631	11	28	2	5	3		1	2	1	1			6	1
2	281902	20	2	762.9980429	874.4431566	11	28	2	1	3		1	1	1	1			5	1
2	282001	28	1	881.9997154	921.6214631	11	28	2	5	3		1	2	1	1			6	1
2	282002	25	2	612.852436	674.2619436	11	28	2	1	99		1	2	1	1			6	1
2	282101	35	1	771.8734152	802.4873272	11	28	2	5	3		1	2	1	1			8	1
2	282102	25	2	612.852436	700.9700205	11	28	2	1	99		1	2	1	1			6	1
2	282201	40	1	768.3513519	810.4503102	11	28	2	5	3		1	2	1	1			9	1
2	282202	27	2	612.852436	700.9700205	11	28	2	1	99		1	2	1	1			6	1
2	282203	20	2	762.9980429	874.4431566	11	28	2	1	3		1	1	1	1			5	1
2	282301	25	1	881.9997154	921.6214631	11	28	2	5	3		1	2	1	1			6	1
2	282302	20	2	762.9980429	874.4431566	11	28	2	1	3		1	1	1	1			5	1
2	282401	60	1	467.2709072	485.349785	11	28	2	5	3		1	2	2	1			13	1
2	282402	30	2	639.520071	733.6399151	11	28	2	5	3		1	2	1	1			7	1
2	282403	20	1	1106.227973	1179.89119	11	28	2	5	3		1	1	1	1			5	1
2	282404	15	1	967.8350931	1067.721762	11	28	2	2	3		1	1	1	1			4	1
2	282501	30	1	859.8463592	897.5528556	11	28	2	5	3		1	2	1	1			7	1
2	282502	20	2	762.9980429		11	28		1	3		1	1	1	1			5	2
2	282601	45	1	720.4845493	762.3684165	11	28	2	5	3		1	2	1	1			10	1
2	282602	35	2	642.2062907	691.8386242	11	28	2	1	3		1	2	1	1			8	1
2	282603	25	2	612.852436	660.4808308	11	28	2	1	99		1	2	1	1			6	1
2	282604	23	2	762.9980429	823.9338711	11	28	2	1	3		1	1	1	1			5	1
2	282605	20	2	762.9980429	823.9338711	11	28	2	2	3		1	1	1	1			5	1
2	282701	55	1	695.6277839	717.1107447	11	28	2	3	3		1	2	2	1			12	1
2	282702	37	2	642.2062907	706.2740259	11	28	2	5	3		1	2	1	1			8	1
2	282801	30	1	859.8463592	897.5528556	11	28	2	5	3		1	2	1	1			7	1
2	282802	27	2	612.852436	700.9700205	11	28	2	1	3		1	2	1	1			6	1
2	282803	27	2	612.852436	700.9700205	11	28	2	1	3		1	2	1	1			6	1
2	282804	27	2	612.852436	700.9700205	11	28	2	1	3		1	2	1	1			6	1
2	320102	40	1	351.648902	370.9161974	11	32	2	5	3		1	2	1	1			9	1
2	320103	37	1	353.2608334	361.6933425	11	32	2	5	3		1	2	1	1			8	1
2	320401	40	1	351.648902	370.9161974	11	32	2	5	3		1	2	1	1			9	1
2	320402	25	2	280.4822112	302.2801461	11	32	2	5	3		1	2	1	1			6	1
2	320501	34	1	393.5231289	410.7801403	11	32	2	5	3		1	2	1	1			7	1
2	320502	20	2	349.1988702	400.2035984	11	32	2	5	3		1	1	1	1			5	1
2	320601	30	1	393.5231289	410.7801403	11	32	2	5	3		1	2	1	1			7	1
2	320602	15	2	372.7986856		11	32		5	3		1	1	1	1			4	2
2	320701	20	1	506.283813	539.9970212	11	32	2	5	3		1	1	1	1			5	1
2	320801	50	1	305.5983242	319.0817188	11	32	2	5	3		1	2	2	1			11	1
2	320901	21	1	506.283813	530.6688095	11	32	2	5	3		1	1	1	1			5	1
2	320902	15	2	372.7986856	428.0311177	11	32	2	5	3		1	1	1	1			4	1
2	321101	45	1	329.7418558	348.9107111	11	32	2	5	3		1	2	1	1			10	1
2	321109	30	2	292.6871023	316.3684241	11	32	2	5	3		1	2	1	1			7	1
2	321110	20	2	349.1988702		11	32		5	3		1	1	1	1			5	2
2	321201	31	1	398.6932451	416.1769795	11	32	2	5	3		1	2	1	1			7	1
2	321202	22	2	349.1988702	400.2035984	11	32	2	5	3		1	1	1	1			5	1
2	321303	20	2	349.1988702	400.2035984	11	32	2	5	3		1	1	1	1			5	1
2	321401	30	1	398.6932451	416.1769795	11	32	2	5	3		1	2	1	1			7	1
2	321402	25	2	280.4822112	320.8107039	11	32	2	1	3		1	2	1	1			6	1
2	321403	20	2	349.1988702	400.2035984	11	32	2	1	3		1	1	1	1			5	1
2	321501	25	1	403.6619845	421.7955428	11	32	2	5	3		1	2	1	1			6	1
2	321502	15	2	372.7986856	428.0311177	11	32	2	1	3		1	1	1	1			4	1
2	321601	59	1	318.3657396	333.2596312	11	32	2	5	3		1	2	2	1			12	1
2	321602	50	2	280.1699883	311.8095769	11	32	2	5	3		1	2	2	1			11	1
2	321603	22	1	506.283813	562.4361241	11	32	2	5	3		1	1	1	1			5	1
2	321604	15	1	442.9459868	488.6607988	11	32	2	5	3		1	1	1	1			4	1
2	321701	32	1	393.5231289	410.7801403	11	32	2	5	3		1	2	1	1			7	1
2	321702	15	2	372.7986856	428.0311177	11	32	2	5	3		1	1	1	1			4	1
2	321801	28	1	403.6619845	421.7955428	11	32	2	5	3		1	2	1	1			6	1
2	321802	25	2	280.4822112	320.8107039	11	32	2	5	3		1	2	1	1			6	1
2	321901	45	1	329.7418558	348.9107111	11	32	2	5	3		1	2	1	1			10	1
2	321902	30	2	292.6871023	335.7626299	11	32	2	5	3		1	2	1	1			7	1
2	321903	20	2	349.1988702	400.2035984	11	32	2	5	3		1	1	1	1			5	1
2	322001	55	1	318.3657396	333.2596312	11	32	2	5	3		1	2	2	1			12	1
2	322002	35	2	293.9164959	336.0419041	11	32	2	1	3		1	2	1	1			8	1
2	322003	30	2	292.6871023	335.7626299	11	32	2	1	3		1	2	1	1			7	1
2	322101	45	1	329.7418558	348.9107111	11	32	2	5	3		1	2	1	1			10	1
2	322102	30	2	286.5250599	316.1699487	11	32	2	1	3		1	2	1	1			7	1
2	322103	17	1	442.9459868	488.6607988	11	32	2	5	3		1	1	1	1			4	1
2	322201	22	1	506.283813	545.2980345	11	32	2	5	3		2	1	1	1			5	1
2	322401	50	1	305.5983242	319.0817188	11	32	2	5	3		1	2	2	1			11	1
2	322402	35	2	287.7285707	328.9670981	11	32	2	1	2		1	2	1	1			8	1
2	322403	25	2	274.5771226	314.0565656	11	32	2	5	3		1	2	1	1			6	1
2	322404	15	2	372.7986856	428.0311177	11	32	2	5	3		1	1	1	1			4	1
2	322501	25	1	403.6619845	421.7955428	11	32	2	5	3		1	2	1	1			6	1
2	322502	24	2	349.1988702		11	32		5	3		1	1	1	1			5	2
2	322602	50	2	280.1699883	324.1606138	11	32	2	5	3		1	2	2	1			11	1
2	322701	52	1	315.6490788	324.5700235	11	32	2	5	3		1	2	2	1			11	1
2	322702	40	2	297.59495	341.3318573	11	32	2	5	3		1	2	1	1			9	1
2	322801	60	1	220.887788	229.4340151	11	32	2	1	3		1	2	2	1			13	1
2	322802	40	2	297.59495		11	32		5	3		1	2	1	1			9	2
1	330101	32	1	504.5204399	518.6458036	11	33	2	5	3		2	2	1	1			7	1
1	330102	25	2	352.1415878	387.427148	11	33	2	2	3		2	2	1	1			6	1
1	330202	35	2	369.0081488	397.5266105	11	33	2	5	3		2	2	1	1			8	1
1	330203	20	2	435.9932844	470.8133106	11	33	2	1	3		2	1	1	1			5	1
1	330401	30	1	504.5204399	526.6449717	11	33	2	5	3		1	2	1	1			7	1
1	330601	21	1	594.2129579	629.0228758	11	33	2	3	3		3	1	1	1			5	1
1	330602	18	2	465.4589038	510.8755902	11	33	2	3	3		3	1	1	1			4	1
1	330701	25	2	352.1415878	387.427148	11	33	2	5	3		2	2	1	1			6	1
1	330802	50	2	351.7495962	406.979226	11	33	2	5	3		1	2	2	1			11	1
1	330901	30	1	504.5204399	518.6458036	11	33	2	2	3		2	2	1	1			7	1
1	330902	25	2	352.1415878	402.7734598	11	33	2	2	2		2	2	1	1			6	1
1	331001	25	1	504.0249376	526.6670638	11	33	2	3	3		3	2	1	1			6	1
1	331002	25	2	352.1415878	379.5085975	11	33	2	5	3		3	2	1	1			6	1
1	331003	20	2	435.9932844	470.8133106	11	33	2	3	3		3	1	1	1			5	1
1	331101	40	1	459.6240145	489.566636	11	33	2	2	3		2	2	1	1			9	1
1	331102	28	2	352.1415878	379.5085975	11	33	2	5	3		2	2	1	1			6	1
1	331201	26	1	504.0249376	518.6675602	11	33	2	3	3		3	2	1	1			6	1
1	331202	18	2	465.4589038	490.8632364	11	33	2	3	3		3	1	1	1			4	1
1	331203	22	2	435.9932844	470.8133106	11	33	2	5	3		3	1	1	1			5	1
1	331302	50	2	351.7495962		11	33		1	1		2	2	2	1			11	2
1	331303	35	2	369.0081488		11	33		1	1		2	2	1	1			8	2
1	331304	34	2	367.464662	397.1962383	11	33	2	2	2		2	2	1	1			7	1
1	331401	35	1	452.9017432	463.7127297	11	33	2	3	3		3	2	1	1			8	1
1	331402	28	2	352.1415878	387.427148	11	33	2	1	3		3	2	1	1			6	1
1	331501	45	2	421.9147075	467.9290346	11	33	2	5	3		2	2	1	1			10	1
1	331601	56	1	416.1211324		11	33		4	3		3	2	2	1			12	2
1	331701	38	1	452.9017432	470.8646551	11	33	2	5	3		2	2	1	1			8	1
1	331702	28	2	352.1415878	387.427148	11	33	2	2	99		2	2	1	1			6	1
1	331703	16	1	553.0415246	610.1188886	11	33	2	2	3		2	1	1	1			4	1
1	331801	55	1	416.1211324	435.5882492	11	33	2	5	3		1	2	2	1			12	1
1	331802	30	2	367.464662	421.5453989	11	33	2	5	3		1	2	1	1			7	1
1	331803	15	2	465.4589038	534.4195206	11	33	2	5	3		1	1	1	1			4	1
1	331808	30	1	504.5204399	557.0106885	11	33	2	3	3		1	2	1	1			7	1
1	331901	45	1	430.9903277	448.1670736	11	33	2	4	3		2	2	1	1			10	1
1	331902	30	2	367.464662	405.4838462	11	33	2	1	99		2	2	1	1			7	1
1	332001	47	1	430.9903277	448.1670736	11	33	2	3	3		2	2	1	1			10	1
1	332002	30	2	367.464662	397.1962383	11	33	2	1	3		2	2	1	1			7	1
1	332003	24	2	435.9932844	470.8133106	11	33	2	1	3		2	1	1	1			5	1
1	332004	19	1	553.0415246		11	33		4	3		2	1	1	1			4	2
1	332202	30	2	367.464662	397.1962383	11	33	2	1	2		2	2	1	1			7	1
1	332203	32	2	367.464662	397.1962383	11	33	2	1	99		2	2	1	1			7	1
1	332301	27	1	504.0249376	518.6675602	11	33	2	3	3		3	2	1	1			6	1
1	332302	20	2	435.9932844	480.6369588	11	33	2	5	2		3	1	1	1			5	1
1	332401	60	1	279.5191675	290.3338636	11	33	2	5	3		1	2	2	1			13	1
1	332501	31	1	504.5204399	518.6458036	11	33	2	4	3		3	2	1	1			7	1
1	332502	20	2	435.9932844	480.6369588	11	33	2	5	3		3	1	1	1			5	1
1	332702	40	2	373.6263977	393.610806	11	33	2	2	3		2	2	1	1			9	1
1	332703	45	2	421.9147075	446.8162744	11	33	2	5	3		2	2	1	1			10	1
1	332704	20	1	632.1221553	702.2312896	11	33	2	2	3		2	1	1	1			5	1
1	332705	17	1	553.0415246	568.0961027	11	33	2	3	3		2	1	1	1			4	1
1	332709	15	2	465.4589038	514.0572837	11	33	2	2	3		2	1	1	1			4	1
1	332801	39	1	452.9017432	463.7127297	11	33	2	5	3		2	2	1	1			8	1
1	332802	30	2	367.464662	421.5453989	11	33	2	5	3		2	2	1	1			7	1
1	332803	18	2	465.4589038	534.4195206	11	33	2	2	3		2	1	1	1			4	1
1	332804	16	1	553.0415246	610.1188886	11	33	2	2	3		2	1	1	1			4	1
2	340101	50	1	298.8072503	307.2522075	11	34	2	5	3		2	2	2	1			11	1
2	340102	45	2	328.5888572	364.4249986	11	34	2	5	3		2	2	1	1			10	1
2	340201	40	1	343.8344819	362.6736152	11	34	2	5	3		1	2	1	1			9	1
2	340202	30	2	280.1578364	321.3893991	11	34	2	1	3		1	2	1	1			7	1
2	340203	25	2	268.4754088	307.0775308	11	34	2	5	3		1	2	1	1			6	1
2	340401	45	1	322.414259	341.1571397	11	34	2	5	3		1	2	1	1			10	1
2	340402	32	2	286.1829445		11	34		5	2		1	2	1	1			7	2
2	340501	25	1	394.6917181	412.4223085	11	34	2	1	3		1	2	1	1			6	1
2	340502	18	2	364.5142703	418.5193151	11	34	2	5	3		1	1	1	1			4	1
2	340601	55	1	311.2909454	320.9044935	11	34	2	5	3		1	2	2	1			12	1
2	340602	40	2	299.081859	315.0790531	11	34	2	1	3		1	2	1	1			9	1
2	340603	27	2	281.8836179		11	34		1	3		1	2	1	1			6	2
2	340701	50	1	298.8072503		11	34		1	99		1	2	2	1			11	2
2	340702	35	2	287.3850182	328.5743062	11	34	2	5	3		1	2	1	1			8	1
2	340801	45	1	322.414259	335.2637998	11	34	2	5	99		1	2	1	1			10	1
2	340802	38	2	281.3346024	303.0772932	11	34	2	5	3		1	2	1	1			8	1
2	340804	33	2	280.1578364	302.8254149	11	34	2	1	3		1	2	1	1			7	1
2	340805	15	1	433.1027427		11	34		1	3		1	1	1	1			4	2
2	341102	55	2	410.5614979		11	34		5	3		1	2	2	1			12	2
2	341201	25	1	394.6917181	412.4223085	11	34	2	5	3		2	2	1	1			6	1
2	341202	20	2	341.4388953	376.4006423	11	34	2	5	3		2	1	1	1			5	1
2	341301	40	1	343.8344819	356.4085875	11	34	2	5	3		1	2	1	1			9	1
2	341302	25	2	281.8836179	310.1291353	11	34	2	1	3		1	2	1	1			6	1
2	341401	40	1	343.8344819	362.6736152	11	34	2	5	3		1	2	1	1			9	1
2	341402	25	2	274.2492732	301.7298082	11	34	2	1	3		1	2	1	1			6	1
2	341501	25	1	394.6917181	406.1580592	11	34	2	1	3		2	2	1	1			6	1
2	341502	60	2	263.3241888	291.2350176	11	34	2	5	3		2	2	2	1			13	1
2	341601	55	1	311.2909454	325.8538616	11	34	2	1	3		1	2	2	1			12	1
2	341602	45	2	328.5888572	378.8601762	11	34	2	5	3		1	2	1	1			10	1
2	341701	21	1	495.0330616	518.8761693	11	34	2	5	3		1	1	1	1			5	1
2	341702	17	2	364.5142703		11	34		5	3		1	1	1	1			4	2
2	341801	25	1	394.6917181	412.4223085	11	34	2	5	3		1	2	1	1			6	1
2	341802	20	2	341.4388953		11	34		5	3		1	1	1	1			5	2
2	341901	35	1	345.4105927	379.8160723	11	34	2	1	3		1	2	1	1			8	1
2	342001	26	1	394.6917181	412.4223085	11	34	2	5	3		1	2	1	1			6	1
2	342002	15	2	364.5142703	402.573061	11	34	2	5	3		1	1	1	1			4	1
2	342101	55	1	311.2909454	320.9044935	11	34	2	5	3		1	2	2	1			12	1
2	342102	42	2	290.9817288	306.5456657	11	34	2	1	3		1	2	1	1			9	1
2	342103	40	2	290.9817288	306.5456657	11	34	2	5	3		1	2	1	1			9	1
2	342104	20	1	495.0330616	549.9375435	11	34	2	5	99		1	1	1	1			5	1
2	342105	15	1	433.1027427	477.8016699	11	34	2	1	3		1	1	1	1			4	1
2	342301	40	1	343.8344819	356.4085875	11	34	2	5	3		1	2	1	1			9	1
2	342302	35	2	287.3850182		11	34		1	3		1	2	1	1			8	2
2	342402	50	2	281.569835	325.780256	11	34	2	1	3		1	2	2	1			11	1
2	342601	42	1	343.8344819	356.4085875	11	34	2	5	3		1	2	1	1			9	1
2	342602	25	2	281.8836179	310.1291353	11	34	2	5	3		1	2	1	1			6	1
2	342701	30	1	384.7781705		11	34		5	3		2	2	1	1			7	2
2	342801	30	1	384.7781705	401.6516927	11	34	2	5	3		1	2	1	1			7	1
2	342802	20	2	341.4388953		11	34		5	99		1	1	1	1			5	2
2	350101	32	1	762.7175123	842.0705547	11	35	2	5	3		2	2	1	1			7	1
2	350102	20	2	668.0326213	736.4360393	11	35	2	5	3		2	1	1	1			5	1
2	350104	55	2	765.0636576	863.4762034	11	35	2	5	3		2	2	2	1			12	1
2	350201	35	1	675.8033335	691.9350901	11	35	2	5	2		2	2	1	1			8	1
2	350202	27	2	525.2779737	577.9122782	11	35	2	5	3		2	2	1	1			6	1
2	350203	15	1	847.3749313	934.8293542	11	35	2	1	3		2	1	1	1			4	1
2	350204	15	1	847.3749313	934.8293542	11	35	2	1	3		2	1	1	1			4	1
2	350301	22	1	968.5429467	1015.192505	11	35	2	5	3		2	1	1	1			5	1
2	350302	18	2	713.1800941	752.1048288	11	35	2	5	3		2	1	1	1			4	1
2	350402	60	2	529.5412354	573.69913	11	35	2	5	3		2	2	2	1			13	1
2	350403	40	1	672.7196385	709.5788123	11	35	2	5	2		2	2	1	1			9	1
2	350404	25	2	551.5114263	594.3726477	11	35	2	5	3		2	2	1	1			6	1
2	350405	20	2	668.0326213	721.3841619	11	35	2	5	3		2	1	1	1			5	1
2	350406	30	2	575.5098712	622.0743913	11	35	2	5	3		2	2	1	1			7	1
2	350407	25	2	551.5114263	594.3726477	11	35	2	5	3		2	2	1	1			6	1
2	350408	20	1	968.5429467	1075.964759	11	35	2	5	3		2	1	1	1			5	1
2	350409	17	1	847.3749313	934.8293542	11	35	2	5	3		2	1	1	1			4	1
2	350501	55	1	609.0475018	637.540164	11	35	2	5	3		2	2	2	1			12	1
2	350502	35	2	577.9272245	622.5918084	11	35	2	5	3		2	2	1	1			8	1
2	350503	28	2	551.5114263	594.3726477	11	35	2	5	2		2	2	1	1			6	1
2	350601	35	1	675.8033335	702.6069303	11	35	2	5	3		1	2	1	1			8	1
2	350602	20	2	668.0326213	765.6068839	11	35	2	5	2		1	1	1	1			5	1
2	350702	16	2	713.1800941	818.8421382	11	35	2	3	3		1	1	1	1			4	1
2	350801	64	1	409.1127257	424.9414427	11	35	2	5	2		2	2	2	1			13	1
2	350802	35	2	562.2750357	642.8627731	11	35	2	5	3		2	2	1	1			8	1
2	350803	32	2	559.9231523	642.3285094	11	35	2	2	3		2	2	1	1			7	1
2	350804	15	1	847.3749313	934.8293542	11	35	2	5	3		2	1	1	1			4	1
2	351001	55	1	629.0783283	648.506053	11	35	2	5	2		3	2	2	1			12	1
2	351002	35	2	542.9823202	584.9462187	11	35	2	1	2		3	2	1	1			8	1
2	351003	27	2	518.1637776	558.4333556	11	35	2	5	3		3	2	1	1			6	1
2	351004	30	2	540.7111343	584.4600877	11	35	2	5	3		3	2	1	1			7	1
2	351005	20	1	910.4581518	1011.437737	11	35	2	5	3		3	1	1	1			5	1
2	351006	18	1	847.3749313	934.8293542	11	35	2	5	3		3	1	1	1			4	1
2	351007	15	1	847.3749313	934.8293542	11	35	2	3	3		3	1	1	1			4	1
2	351009	16	1	847.3749313	934.8293542	11	35	2	3	3		3	1	1	1			4	1
2	351101	55	1	629.0783283	648.506053	11	35	2	5	3		2	2	2	1			12	1
2	351102	16	1	847.3749313	934.8293542	11	35	2	5	3		2	1	1	1			4	1
2	351103	30	2	575.5098712	622.0743913	11	35	2	5	3		2	2	1	1			7	1
2	351104	25	2	551.5114263	594.3726477	11	35	2	5	3		2	2	1	1			6	1
2	351201	40	1	672.7196385	709.5788123	11	35	2	5	3		1	2	1	1			9	1
2	351202	35	2	562.2750357	642.8627731	11	35	2	5	3		1	2	1	1			8	1
2	351203	16	2	713.1800941	818.8421382	11	35	2	5	3		1	1	1	1			4	1
2	351301	32	1	752.8268552	785.8402684	11	35	2	5	3		1	2	1	1			7	1
2	351302	27	2	551.5114263	630.8092342	11	35	2	5	3		1	2	1	1			6	1
2	351401	48	1	651.5570918	696.2020031	11	35	2	5	2		3	2	1	1			10	1
2	351402	22	2	649.2246574	701.0741249	11	35	2	5	3		3	1	1	1			5	1
2	351403	23	2	649.2246574	701.0741249	11	35	2	5	3		3	1	1	1			5	1
2	351501	33	1	752.8268552	785.8402684	11	35	2	5	2		2	2	1	1			7	1
2	351502	23	2	668.0326213	736.4360393	11	35	2	2	2		2	1	1	1			5	1
2	351603	50	2	535.9773689	584.3134185	11	35	2	5	3		2	2	2	1			11	1
2	351604	50	1	584.622881	645.6131241	11	35	2	5	2		2	2	2	1			11	1
2	351702	22	1	968.5429467	1075.964759	11	35	2	3	3		2	1	1	1			5	1
2	351703	30	2	548.1348973	592.4845075	11	35	2	5	3		2	2	1	1			7	1
2	351704	40	2	557.3261549	587.1362366	11	35	2	5	2		2	2	1	1			9	1
2	351705	35	2	550.4372656	592.9773129	11	35	2	5	3		2	2	1	1			8	1
2	351706	18	2	713.1800941	787.6429455	11	35	2	5	3		2	1	1	1			4	1
2	351707	15	2	713.1800941	787.6429455	11	35	2	5	3		2	1	1	1			4	1
2	351801	33	1	752.8268552	831.1508748	11	35	2	5	3		2	2	1	1			7	1
2	351802	20	2	668.0326213	721.3841619	11	35	2	5	3		2	1	1	1			5	1
2	351803	28	1	772.2229268	794.6570724	11	35	2	2	3		2	2	1	1			6	1
2	351901	37	1	675.8033335	720.4747115	11	35	2	5	3		3	2	1	1			8	1
2	351902	30	2	540.7111343	584.4600877	11	35	2	5	2		3	2	1	1			7	1
2	351903	20	2	649.2246574	701.0741249	11	35	2	5	2		3	1	1	1			5	1
2	352001	45	1	630.8105067	655.9509126	11	35	2	5	3		2	2	1	1			10	1
2	352002	35	2	542.9823202	620.8049405	11	35	2	5	3		2	2	1	1			8	1
2	352003	28	2	518.1637776	592.6667702	11	35	2	5	3		2	2	1	1			6	1
2	352101	22	1	968.5429467	1015.192505	11	35	2	5	3		2	1	1	1			5	1
2	352201	38	1	684.6820537	711.8377968	11	35	2	5	3		1	2	1	1			8	1
2	352301	30	1	762.7175123	796.1646565	11	35	2	3	3		3	2	1	1			7	1
2	352302	18	2	713.1800941	752.1048288	11	35	2	5	3		3	1	1	1			4	1
2	352303	15	1	847.3749313	934.8293542	11	35	2	5	3		3	1	1	1			4	1
2	352401	55	1	609.0475018	627.8566177	11	35	2	5	3		2	2	2	1			12	1
2	352402	40	2	557.3261549	639.2352142	11	35	2	5	3		2	2	1	1			9	1
2	352403	15	1	847.3749313	934.8293542	11	35	2	5	3		2	1	1	1			4	1
2	352501	29	1	772.2229268	806.9132123	11	35	2	3	3		3	2	1	1			6	1
2	352502	23	2	649.2246574	701.0741249	11	35	2	5	3		3	1	1	1			5	1
2	352503	23	2	649.2246574	701.0741249	11	35	2	5	3		3	1	1	1			5	1
2	352508	45	2	620.8324329	657.4741998	11	35	2	2	2		3	2	1	1			10	1
2	352509	48	2	620.8324329	657.4741998	11	35	2	1	2		3	2	1	1			10	1
2	352601	45	1	630.8105067	655.9509126	11	35	2	2	3		2	2	1	1			10	1
2	352801	28	1	772.2229268	806.9132123	11	35	2	5	3		3	2	1	1			6	1
2	352802	18	2	713.1800941	818.8421382	11	35	2	5	3		3	1	1	1			4	1
2	360101	20	1	624.1488277		11	36		5	3		1	1	1	1			5	2
2	360102	16	2	459.5877976	527.6785737	11	36	2	5	3		1	1	1	1			4	1
2	360202	40	2	366.876314	386.499676	11	36	2	5	3		1	2	1	1			9	1
2	360203	37	2	362.3415003	390.344736	11	36	2	5	3		1	2	1	1			8	1
2	360204	17	1	546.0656874	602.4231012	11	36	2	5	3		1	1	1	1			4	1
2	360209	15	2	459.5877976	507.5731776	11	36	2	5	3		1	1	1	1			4	1
2	360301	60	1	263.640584	273.8409321	11	36	2	5	3		1	2	2	1			13	1
2	360302	35	2	362.3415003	398.4893855	11	36	2	1	3		1	2	1	1			8	1
2	360303	15	1	546.0656874	602.4231012	11	36	2	5	3		1	1	1	1			4	1
2	360307	20	1	624.1488277	665.7106135	11	36	2	5	3		1	1	1	1			5	1
2	360308	15	2	459.5877976	507.5731776	11	36	2	5	3		1	1	1	1			4	1
2	360601	30	1	485.136979	498.7196522	11	36	2	5	3		1	2	1	1			7	1
2	360602	20	2	430.4938453	474.5744029	11	36	2	5	3		1	1	1	1			5	1
2	360702	18	2	459.5877976	507.5731776	11	36	2	5	3		2	1	1	1			4	1
2	360801	30	1	485.136979	506.4114957	11	36	2	5	3		1	2	1	1			7	1
2	360802	25	2	355.4052109		11	36		1	3		1	2	1	1			6	2
2	360901	35	1	435.5014507	445.8970837	11	36	2	5	3		1	2	1	1			8	1
2	360902	25	2	355.4052109		11	36		1	3		1	2	1	1			6	2
2	361001	50	1	376.7429076	393.3652935	11	36	2	5	3		1	2	2	1			11	1
2	361002	40	2	377.0891404	416.0298539	11	36	2	1	3		1	2	1	1			9	1
2	361003	20	1	624.1488277	693.3736344	11	36	2	5	3		1	1	1	1			5	1
2	361004	15	1	546.0656874		11	36		5	3		1	1	1	1			4	2
2	361006	25	1	497.6362031	519.9913306	11	36	2	5	3		1	2	1	1			6	1
2	361007	15	2	459.5877976	507.5731776	11	36	2	5	3		1	1	1	1			4	1
2	361101	42	1	433.5142548	457.2670581	11	36	2	5	3		1	2	1	1			9	1
2	361102	31	2	353.2293067	405.2149891	11	36	2	5	3		1	2	1	1			7	1
2	361103	27	2	338.499839	387.1702634	11	36	2	1	3		1	2	1	1			6	1
2	361201	30	1	485.136979	498.7196522	11	36	2	5	3		1	2	1	1			7	1
2	361202	21	2	430.4938453	464.8746661	11	36	2	5	3		1	1	1	1			5	1
2	361203	15	2	459.5877976	484.6716905	11	36	2	1	3		1	1	1	1			4	1
2	361302	20	2	430.4938453	474.5744029	11	36	2	5	3		1	1	1	1			5	1
2	361401	35	1	435.5014507	452.7742351	11	36	2	5	3		1	2	1	1			8	1
2	361402	30	2	370.8702982	400.8774246	11	36	2	5	3		1	2	1	1			7	1
2	361403	25	2	355.4052109	383.0258561	11	36	2	3	3		1	2	1	1			6	1
2	361502	18	2	459.5877976	484.6716905	11	36	2	5	3		1	1	1	1			4	1
2	361601	25	1	497.6362031	512.0932241	11	36	2	5	3		1	2	1	1			6	1
2	361602	18	2	459.5877976	527.6785737	11	36	2	5	3		1	1	1	1			4	1
2	361701	31	1	485.136979		11	36		5	3		1	2	1	1			7	2
2	361702	22	2	430.4938453	474.5744029	11	36	2	1	3		1	1	1	1			5	1
2	361801	50	1	376.7429076	393.3652935	11	36	2	5	3		1	2	2	1			11	1
2	361802	35	2	372.42809	401.2108587	11	36	2	5	3		1	2	1	1			8	1
2	361803	18	2	459.5877976	484.6716905	11	36	2	5	3		1	1	1	1			4	1
2	361804	18	1	546.0656874	602.4231012	11	36	2	5	3		1	1	1	1			4	1
2	361902	28	2	355.4052109	406.5063355	11	36	2	5	3		1	2	1	1			6	1
2	362002	45	2	405.5699909	449.8017512	11	36	2	5	3		1	2	1	1			10	1
2	362003	27	1	497.6362031	549.9734064	11	36	2	5	3		1	2	1	1			6	1
2	362004	18	1	546.0656874	602.4231012	11	36	2	5	3		1	1	1	1			4	1
2	362007	30	1	485.136979	498.7196522	11	36	2	5	3		1	2	1	1			7	1
2	362008	25	2	338.499839	372.4184583	11	36	2	5	3		1	2	1	1			6	1
2	362101	27	1	497.6362031	519.9913306	11	36	2	5	3		1	2	1	1			6	1
2	362102	20	2	430.4938453	464.8746661	11	36	2	1	3		1	1	1	1			5	1
2	362103	17	2	459.5877976	484.6716905	11	36	2	5	3		1	1	1	1			4	1
2	362201	50	1	376.7429076	387.3904997	11	36	2	5	3		2	2	2	1			11	1
2	362202	35	2	354.7129998	382.1266738	11	36	2	1	3		2	2	1	1			8	1
2	362203	17	2	459.5877976	484.6716905	11	36	2	1	3		2	1	1	1			4	1
2	362204	20	1	624.1488277	665.7106135	11	36	2	5	3		2	1	1	1			5	1
2	362301	30	1	485.136979	506.4114957	11	36	2	5	3		1	2	1	1			7	1
2	362302	20	2	430.4938453	474.5744029	11	36	2	1	3		1	1	1	1			5	1
2	362401	25	1	497.6362031	519.9913306	11	36	2	5	3		1	2	1	1			6	1
2	362402	20	2	430.4938453	474.5744029	11	36	2	5	3		1	1	1	1			5	1
2	362403	25	1	497.6362031	519.9913306	11	36	2	5	3		1	2	1	1			6	1
2	362404	20	2	430.4938453	474.5744029	11	36	2	5	3		1	1	1	1			5	1
2	362501	35	1	435.5014507	452.7742351	11	36	2	5	3		1	2	1	1			8	1
2	362502	30	2	353.2293067	381.8091	11	36	2	1	3		1	2	1	1			7	1
2	362503	25	2	338.499839	364.8066676	11	36	2	5	3		1	2	1	1			6	1
2	362601	32	1	485.136979	506.4114957	11	36	2	2	3		1	2	1	1			7	1
2	362701	52	2	345.3947475	399.6265768	11	36	2	5	3		1	2	2	1			11	1
2	362702	30	2	360.8258986	413.9295914	11	36	2	5	3		1	2	1	1			7	1
2	362801	30	1	485.136979	506.4114957	11	36	2	5	3		1	2	1	1			7	1
2	362802	20	2	430.4938453	493.3726901	11	36	2	1	3		1	1	1	1			5	1
1	370101	30	1	672.4599122	691.2871789	11	37	2	5	3		2	2	1	1			7	1
1	370102	20	2	581.1221559	666.0020915	11	37	2	5	3		2	1	1	1			5	1
1	370201	45	1	574.4538675	607.8485454	11	37	2	5	3		2	2	1	1			10	1
1	370202	35	2	491.839711	540.9065869	11	37	2	5	3		2	2	1	1			8	1
1	370203	20	1	842.5363483	898.6404594	11	37	2	5	3		2	1	1	1			5	1
1	370302	55	2	683.6177558	755.7840192	11	37	2	1	3		2	2	2	1			12	1
1	370303	50	2	468.8363124	511.1173797	11	37	2	1	3		2	2	2	1			11	1
1	370304	45	2	562.3572501	595.5477894	11	37	2	1	3		2	2	1	1			10	1
1	370305	24	1	842.5363483	898.6404594	11	37	2	5	3		2	1	1	1			5	1
1	370401	40	1	612.6188356	646.1850091	11	37	2	5	3		1	2	1	1			9	1
1	370404	15	1	737.1321867	813.208865	11	37	2	5	3		1	1	1	1			4	1
1	370501	28	1	671.7994723	701.9784721	11	37	2	5	3		1	2	1	1			6	1
1	370502	18	2	620.3959817	685.1712805	11	37	2	5	3		1	1	1	1			4	1
1	370701	60	1	372.5625762	386.977155	11	37	2	5	3		1	2	2	1			13	1
1	370702	45	2	562.3572501	648.3931582	11	37	2	5	3		1	2	1	1			10	1
1	370801	40	1	612.6188356	646.1850091	11	37	2	5	3		1	2	1	1			9	1
1	370802	30	2	489.7824445	540.4570559	11	37	2	5	2		1	2	1	1			7	1
1	370901	48	1	574.4538675	607.8485454	11	37	2	5	3		1	2	1	1			10	1
1	371001	29	1	671.7994723	701.9784721	11	37	2	1	3		1	2	1	1			6	1
1	371002	20	2	581.1221559	640.6263485	11	37	2	1	3		1	1	1	1			5	1
1	371203	30	1	672.4599122	701.9490262	11	37	2	5	3		2	2	1	1			7	1
1	371204	28	1	671.7994723	701.9784721	11	37	2	3	3		2	2	1	1			6	1
1	371205	20	2	581.1221559	640.6263485	11	37	2	5	3		2	1	1	1			5	1
1	371301	35	1	603.6589252	627.6011428	11	37	2	1	3		1	2	1	1			8	1
1	371302	25	2	469.3587861		11	37		5	3		1	2	1	1			6	2
1	371401	32	1	672.4599122	701.9490262	11	37	2	5	3		2	2	1	1			7	1
1	371402	25	2	469.3587861	516.3898334	11	37	2	5	3		2	2	1	1			6	1
1	371501	33	1	672.4599122	701.9490262	11	37	2	5	3		2	2	1	1			7	1
1	371502	24	2	581.1221559		11	37		5	3		2	1	1	1			5	2
1	371601	64	1	372.5625762		11	37		5	3		1	2	2	1			13	2
1	371701	50	1	532.3926464	547.4392462	11	37	2	5	3		1	2	2	1			11	1
1	371705	15	1	737.1321867		11	37		5	3		1	1	1	1			4	2
1	371801	50	1	532.3926464	555.8825008	11	37	2	5	3		1	2	2	1			11	1
1	371802	29	2	469.3587861		11	37		5	3		1	2	1	1			6	2
1	371803	25	2	469.3587861		11	37		5	3		1	2	1	1			6	2
1	371901	46	1	574.4538675	607.8485454	11	37	2	5	3		2	2	1	1			10	1
1	371902	35	2	491.839711		11	37		5	3		2	2	1	1			8	2
1	371903	30	2	489.7824445		11	37		5	3		2	2	1	1			7	2
1	372002	30	1	672.4599122	701.9490262	11	37	2	5	3		1	2	1	1			7	1
1	372003	25	2	469.3587861	536.8444646	11	37	2	5	3		1	2	1	1			6	1
1	372201	24	1	792.0083349	853.0404829	11	37	2	2	3		4	1	1	1			5	1
1	372202	17	2	620.3959817	680.9304983	11	37	2	5	3		4	1	1	1			4	1
1	372301	39	1	603.6589252	627.6011428	11	37	2	5	3		1	2	1	1			8	1
1	372401	60	1	372.5625762	381.0993901	11	37	2	5	3		1	2	2	1			13	1
1	372403	45	2	562.3572501	595.5477894	11	37	2	5	3		1	2	1	1			10	1
1	372404	30	1	672.4599122	691.2871789	11	37	2	5	3		1	2	1	1			7	1
1	372405	25	1	671.7994723	691.3161775	11	37	2	5	3		1	2	1	1			6	1
1	372406	20	2	581.1221559	640.6263485	11	37	2	5	3		1	1	1	1			5	1
1	372407	19	2	620.3959817	685.1712805	11	37	2	5	3		1	1	1	1			4	1
1	372408	15	1	737.1321867	757.1979748	11	37	2	5	3		1	1	1	1			4	1
1	372409	15	1	737.1321867	813.208865	11	37	2	5	3		1	1	1	1			4	1
1	372501	45	1	574.4538675	607.8485454	11	37	2	5	3		1	2	1	1			10	1
1	372502	36	2	491.839711	562.3323471	11	37	2	5	3		1	2	1	1			8	1
1	372701	42	1	612.6188356	646.1850091	11	37	2	5	3		3	2	1	1			9	1
1	372702	28	2	469.3587861	505.835439	11	37	2	5	3		3	2	1	1			6	1
1	372703	25	2	469.3587861	505.835439	11	37	2	5	3		3	2	1	1			6	1
1	372704	20	1	792.0083349	879.8505633	11	37	2	5	3		3	1	1	1			5	1
1	372705	19	1	737.1321867	813.208865	11	37	2	5	3		3	1	1	1			4	1
1	372706	17	1	737.1321867	813.208865	11	37	2	5	3		3	1	1	1			4	1
1	372801	22	1	842.5363483		11	37		5	3		1	1	1	1			5	2
1	372802	18	2	620.3959817	685.1712805	11	37	2	5	3		1	1	1	1			4	1
1	372803	63	1	372.5625762	381.0993901	11	37	2	1	3		1	2	2	1			13	1
2	380101	48	1	419.8766781	436.6104991	11	38	2	4	3		2	2	1	1			10	1
2	380102	35	2	354.7129998	382.1266738	11	38	2	5	3		2	2	1	1			8	1
2	380103	25	2	338.499839	364.8066676	11	38	2	5	3		2	2	1	1			6	1
2	380201	45	1	406.5071555	422.7081458	11	38	2	3	3		1	2	1	1			10	1
2	380202	35	2	354.7129998	390.0998512	11	38	2	5	3		1	2	1	1			8	1
2	380203	18	1	546.0656874	602.4231012	11	38	2	5	3		1	1	1	1			4	1
2	380301	35	1	435.5014507	452.7742351	11	38	2	5	3		1	2	1	1			8	1
2	380302	25	2	338.499839	372.4184583	11	38	2	1	3		1	2	1	1			6	1
2	380501	63	2	332.0050649	381.7405921	11	38	2	1	3		1	2	2	1			13	1
2	380601	40	1	433.5142548	449.3679702	11	38	2	5	3		1	2	1	1			9	1
2	380602	30	2	360.8258986	398.1582131	11	38	2	1	3		1	2	1	1			7	1
2	380603	18	1	546.0656874	602.4231012	11	38	2	5	3		1	1	1	1			4	1
2	380604	16	2	459.5877976	507.5731776	11	38	2	5	3		1	1	1	1			4	1
2	380701	27	1	497.6362031	549.9734064	11	38	2	2	3		1	2	1	1			6	1
2	380801	40	1	433.5142548	449.3679702	11	38	2	2	3		1	2	1	1			9	1
2	380802	30	2	360.8258986	413.9295914	11	38	2	1	3		1	2	1	1			7	1
2	380803	15	1	546.0656874	602.4231012	11	38	2	1	3		1	1	1	1			4	1
2	380901	30	2	360.8258986	413.9295914	11	38	2	1	3		1	2	1	1			7	1
2	381101	22	1	624.1488277	693.3736344	11	38	2	5	3		2	1	1	1			5	1
2	381201	64	2	332.0050649	381.7405921	11	38	2	1	3		1	2	2	1			13	1
2	381301	60	2	332.0050649	381.7405921	11	38	2	1	3		1	2	2	1			13	1
2	381302	15	2	459.5877976		11	38		5	3		1	1	1	1			4	2
2	381501	40	1	433.5142548	449.3679702	11	38	2	5	99		1	2	1	1			9	1
2	381502	25	2	345.7796572	380.4277344	11	38	2	1	3		1	2	1	1			6	1
2	381601	30	1	485.136979	506.4114957	11	38	2	5	3		1	2	1	1			7	1
2	381602	20	2	430.4938453	474.5744029	11	38	2	1	3		1	1	1	1			5	1
2	381801	45	1	406.5071555	422.7081458	11	38	2	5	3		1	2	1	1			10	1
2	381802	35	2	354.7129998		11	38		1	3		1	2	1	1			8	2
2	381901	40	1	433.5142548	449.3679702	11	38	2	2	3		1	2	1	1			9	1
2	381902	30	2	360.8258986	413.9295914	11	38	2	1	3		1	2	1	1			7	1
2	382001	35	1	435.5014507	452.7742351	11	38	2	3	3		1	2	1	1			8	1
2	382002	27	2	338.499839	372.4184583	11	38	2	1	3		1	2	1	1			6	1
2	382101	37	1	435.5014507	452.7742351	11	38	2	5	3		1	2	1	1			8	1
2	382102	25	2	338.499839	372.4184583	11	38	2	99	3		1	2	1	1			6	1
2	382103	20	2	430.4938453	464.8746661	11	38	2	5	3		1	1	1	1			5	1
2	382401	50	1	376.7429076	393.3652935	11	38	2	1	3		1	2	2	1			11	1
2	382403	35	2	362.3415003	414.2738818	11	38	2	1	3		1	2	1	1			8	1
2	382404	15	1	546.0656874	602.4231012	11	38	2	5	3		1	1	1	1			4	1
2	382501	38	1	435.5014507	452.7742351	11	38	2	5	3		1	2	1	1			8	1
2	382502	25	2	338.499839	364.8066676	11	38	2	1	3		1	2	1	1			6	1
2	382503	19	2	459.5877976	484.6716905	11	38	2	1	3		1	1	1	1			4	1
2	382504	15	1	546.0656874	602.4231012	11	38	2	5	3		1	1	1	1			4	1
2	382601	40	1	433.5142548	449.3679702	11	38	2	5	3		1	2	1	1			9	1
2	382602	28	2	338.499839	372.4184583	11	38	2	1	3		1	2	1	1			6	1
2	382701	25	1	497.6362031	519.9913306	11	38	2	5	3		1	2	1	1			6	1
2	382702	19	2	459.5877976	507.5731776	11	38	2	1	3		1	1	1	1			4	1
2	382801	64	1	263.640584	273.8409321	11	38	2	1	3		1	2	2	1			13	1
2	382802	50	2	338.1230329	391.2131008	11	38	2	1	3		1	2	2	1			11	1
2	382803	20	1	624.1488277	693.3736344	11	38	2	5	3		1	1	1	1			5	1
2	390101	50	1	301.3943261	314.6922348	11	39	2	2	3		2	2	2	1			11	1
2	390102	45	2	340.6599863	392.7780861	11	39	2	1	3		2	2	1	1			10	1
2	390201	35	1	348.4011606	362.2193881	11	39	2	5	3		2	2	1	1			8	1
2	390301	43	1	358.2176062	371.317706	11	39	2	5	3		2	2	1	1			9	1
2	390401	40	1	346.8114038	359.4943762	11	39	2	5	3		2	2	1	1			9	1
2	390501	57	1	313.9861051	328.6751072	11	39	2	2	3		2	2	2	1			12	1
2	390601	47	2	331.4337823	367.5801934	11	39	2	1	3		2	2	1	1			10	1
2	390602	16	2	367.6702381	406.0585421	11	39	2	1	3		2	1	1	1			4	1
2	390701	37	1	348.4011606	356.7176669	11	39	2	5	3		2	2	1	1			8	1
2	390702	26	2	284.3241687	325.2050684	11	39	2	1	3		2	2	1	1			6	1
2	390710	35	1	348.4011606	356.7176669	11	39	2	3	3		2	2	1	1			8	1
2	390711	25	2	284.3241687	325.2050684	11	39	2	1	3		2	2	1	1			6	1
2	390801	22	1	499.3190622	554.6989075	11	39	2	5	3		2	1	1	1			5	1
2	390802	25	1	398.1089625	409.6745792	11	39	2	3	3		2	2	1	1			6	1
2	390803	18	2	367.6702381	406.0585421	11	39	2	1	3		2	1	1	1			4	1
2	390901	29	1	398.1089625	415.9930645	11	39	2	2	3		3	2	1	1			6	1
2	390902	20	2	344.3950762	394.6981521	11	39	2	1	3		3	1	1	1			5	1
2	391101	35	1	352.9784633	366.978235	11	39	2	3	3		2	2	1	1			8	1
2	391201	45	1	325.2057244	344.1108812	11	39	2	1	3		1	2	1	1			10	1
2	391401	25	1	398.1089625	439.9787251	11	39	2	3	3		1	2	1	1			6	1
2	391501	39	1	348.4011606	362.2193881	11	39	2	4	3		2	2	1	1			8	1
2	391502	27	2	284.3241687	312.8142361	11	39	2	1	3		2	2	1	1			6	1
2	391601	45	1	325.2057244	358.4101072	11	39	2	2	3		3	2	1	1			10	1
2	391701	37	1	348.4011606	362.2193881	11	39	2	2	3		2	2	1	1			8	1
2	391801	58	1	313.9861051	328.6751072	11	39	2	2	3		2	2	2	1			12	1
2	391901	60	1	210.9124672	219.0727457	11	39	2	4	3		3	2	2	1			13	1
2	391902	35	2	297.942472	327.6657862	11	39	2	1	3		3	2	1	1			8	1
2	391903	20	2	344.3950762	379.6595223	11	39	2	1	3		3	1	1	1			5	1
2	392001	19	1	436.85255	481.9384809	11	39	2	3	3		3	1	1	1			4	1
2	392202	43	2	287.3218724	302.6900521	11	39	2	1	3		2	2	1	1			9	1
2	392205	18	1	436.85255	481.9384809	11	39	2	3	3		2	1	1	1			4	1
2	392206	40	2	287.3218724	302.6900521	11	39	2	1	3		2	2	1	1			9	1
2	392211	30	2	282.5834454	311.8205209	11	39	2	1	3		2	2	1	1			7	1
2	392217	25	2	270.7998712	297.9347666	11	39	2	1	3		2	2	1	1			6	1
2	392220	55	1	313.9861051	328.6751072	11	39	2	2	3		2	2	2	1			12	1
2	392226	28	1	398.1089625		11	39		5	3		2	2	1	1			6	2
2	392301	62	1	210.9124672	215.7452673	11	39	2	5	3		2	2	2	1			13	1
2	392302	57	2	414.1161429	457.8324074	11	39	2	1	3		2	2	2	1			12	1
2	392303	23	1	499.3190622	554.6989075	11	39	2	3	3		2	1	1	1			5	1
2	392304	17	1	436.85255	481.9384809	11	39	2	5	3		2	1	1	1			4	1
2	392305	15	1	436.85255	481.9384809	11	39	2	2	3		2	1	1	1			4	1
2	392307	50	2	284.007669	309.620334	11	39	2	1	3		2	2	2	1			11	1
2	392308	30	1	388.1095832	428.4884597	11	39	2	5	3		2	2	1	1			7	1
2	392401	63	2	265.6040519	293.7565329	11	39	2	2	3		2	2	2	1			13	1
2	392405	43	2	293.5010512	323.8099068	11	39	2	1	3		2	2	1	1			9	1
2	392406	17	1	436.85255	481.9384809	11	39	2	5	3		2	1	1	1			4	1
2	392407	15	1	436.85255	481.9384809	11	39	2	5	3		2	1	1	1			4	1
2	392501	35	1	352.9784633	366.978235	11	39	2	2	3		2	2	1	1			8	1
2	392801	55	1	324.3127236	348.1181635	11	39	2	5	3		3	2	2	1			12	1
2	392802	40	2	283.4304773	308.1653027	11	39	2	1	2		3	2	1	1			9	1
2	392803	28	2	267.1322448	292.0805787	11	39	2	1	3		3	2	1	1			6	1
2	410401	60	1	217.427986	225.8403522	11	41	2	3	3		1	2	2	1			13	1
2	410402	50	2	284.8517598	329.5774892	11	41	2	1	3		1	2	2	1			11	1
2	410403	30	1	400.0990844	417.6444685	11	41	2	5	3		1	2	1	1			7	1
2	410404	28	2	285.1692001	326.1716008	11	41	2	1	3		1	2	1	1			6	1
2	410408	20	2	355.0341466		11	41		1	3		1	1	1	1			5	2
2	410501	33	1	400.0990844	411.3009003	11	41	2	5	3		1	2	1	1			7	1
2	410502	25	2	285.1692001	313.743942	11	41	2	1	3		1	2	1	1			6	1
2	410507	50	2	284.8517598	317.0200607	11	41	2	1	3		1	2	2	1			11	1
2	410508	19	1	450.3478214	496.8265493	11	41	2	5	3		1	1	1	1			4	1
2	410509	30	1	400.0990844		11	41		5	3		1	2	1	1			7	2
2	410510	20	2	355.0341466	391.3879838	11	41	2	1	3		1	1	1	1			5	1
2	410601	40	1	357.5251196	370.5998949	11	41	2	5	3		2	2	1	1			9	1
2	410602	27	2	293.1075255	322.4777095	11	41	2	1	3		2	2	1	1			6	1
2	410701	30	1	400.0990844	417.6444685	11	41	2	3	3		2	2	1	1			7	1
2	410702	21	2	355.0341466	391.3879838	11	41	2	1	3		2	1	1	1			5	1
2	410801	45	1	335.2519964	354.7411722	11	41	2	1	3		1	2	1	1			10	1
2	411002	30	2	297.5780407	341.3733805	11	41	2	1	3		1	2	1	1			7	1
2	411102	50	2	284.8517598	329.5774892	11	41	2	1	3		1	2	2	1			11	1
2	411103	30	2	297.5780407	341.3733805	11	41	2	1	3		1	2	1	1			7	1
2	411201	50	1	310.7050151	324.4137235	11	41	2	5	3		2	2	2	1			11	1
2	411202	20	2	355.0341466		11	41		1	3		2	1	1	1			5	2
2	411401	56	1	323.6857799	338.8285555	11	41	2	5	3		2	2	2	1			12	1
2	411402	42	2	296.1978345	312.0407688	11	41	2	1	3		2	2	1	1			9	1
2	411403	30	1	400.0990844		11	41		5	3		2	2	1	1			7	2
2	411404	20	2	355.0341466	391.3879838	11	41	2	1	3		2	1	1	1			5	1
2	411407	20	1	514.7440523	571.8346947	11	41	2	5	3		2	1	1	1			5	1
2	411408	40	2	296.1978345	312.0407688	11	41	2	1	3		2	2	1	1			9	1
2	411409	18	1	450.3478214		11	41		5	3		2	1	1	1			4	2
2	411410	15	1	450.3478214	496.8265493	11	41	2	5	3		2	1	1	1			4	1
2	411501	40	1	357.5251196	370.5998949	11	41	2	5	3		2	2	1	1			9	1
2	411502	30	2	297.5780407	328.3665096	11	41	2	1	3		2	2	1	1			7	1
2	411601	50	1	310.7050151	319.4862295	11	41	2	5	3		2	2	2	1			11	1
2	411602	35	2	292.5366496	315.1450805	11	41	2	1	3		2	2	1	1			8	1
2	411608	30	2	291.3130277	314.8831731	11	41	2	1	3		2	2	1	1			7	1
2	411801	40	1	357.5251196	377.1143805	11	41	2	5	3		2	2	1	1			9	1
2	411802	34	2	297.5780407	328.3665096	11	41	2	1	3		2	2	1	1			7	1
2	412001	45	1	335.2519964		11	41		3	3		1	2	1	1			10	2
2	412002	35	2	307.1465261	330.8840682	11	41	2	1	3		1	2	1	1			8	1
2	412007	25	2	293.1075255	315.8866484	11	41	2	1	3		1	2	1	1			6	1
2	412101	55	1	323.6857799	338.8285555	11	41	2	2	3		1	2	2	1			12	1
2	412201	30	1	400.0990844	411.3009003	11	41	2	4	3		2	2	1	1			7	1
2	412202	20	2	355.0341466	391.3879838	11	41	2	1	3		2	1	1	1			5	1
2	412301	50	1	320.9237225	329.9937404	11	41	2	5	3		2	2	2	1			11	1
2	412401	50	1	310.7050151		11	41		5	3		1	2	2	1			11	2
2	412402	33	2	291.3130277	334.1863291	11	41	2	1	3		1	2	1	1			7	1
2	412501	57	1	323.6857799	338.8285555	11	41	2	5	3		2	2	2	1			12	1
2	412502	30	2	297.5780407	341.3733805	11	41	2	1	3		2	2	1	1			7	1
2	412601	60	1	217.427986	225.8403522	11	41	2	5	3		1	2	2	1			13	1
2	412602	42	2	302.5679007	347.0356723	11	41	2	1	3		1	2	1	1			9	1
2	412603	23	1	514.7440523	571.8346947	11	41	2	5	3		1	1	1	1			5	1
2	412701	50	1	310.7050151	319.4862295	11	41	2	5	3		2	2	2	1			11	1
2	412702	35	2	307.1465261		11	41		1	3		2	2	1	1			8	2
2	412801	45	1	335.2519964	348.6131741	11	41	2	5	3		2	2	1	1			10	1
[truncated: 184,406 more rows]
